# Supplementary material for: Mitochondrial RNA stimulates beige adipocyte development in young mice
Source: Nat Metab. 2022 Nov 28;4(12):1684–96. doi: 10.1038/s42255-022-00683-w (PMC9771821; doi:10.1038/s42255-022-00683-w)
Supplement: Source Data Fig. 1 — Source data for graphs/statistics, histology images and other source data. [file 42255_2022_683_MOESM4_ESM.xlsx]

## Sheet: Panel A
	Young	Adult		Young	Adult		Young	Adult
Nd1	1.0468	0.812198	Rn16s	1.004	0.842077	Co3	1.23205	0.885018
	1.05532	0.779018		1.01925	0.845286		1.12805	0.857734
	1.04833	0.860715		1.02338	0.905175		1.03746	0.917233
	0.942769	0.827353		0.989558	0.873731		1.01573	0.862896
	0.962609	0.840244		1.00143	0.864027		1.04466	0.847379
	0.951473	0.688251		0.963579	0.790783		1.00734	0.699977
	Unpaired t test			Unpaired t test			Unpaired t test
	P value	0.0001		P value	< 0.0001		P value	0.0006
	P value summary	***		P value summary	***		P value summary	***
	Are means signif. different? (P < 0.05)	Yes		Are means signif. different? (P < 0.05)	Yes		Are means signif. different? (P < 0.05)	Yes
	One- or two-tailed P value?	Two-tailed		One- or two-tailed P value?	Two-tailed		One- or two-tailed P value?	Two-tailed
	t, df	t=5.963 df=10		t, df	t=8.161 df=10		t, df	t=4.950 df=10

## Sheet: Panel C
	Young		Adult
	Vehicle	mtRNA	Vehicle	mtRNA
Ifnb	1.11146	3.17633	2.40221	7.2896
	0.616945	1.72444	0.687707	7.58602
	1.45834	3.92118	0.60532	9.11886
	1.13868	5.04236	1.3701	6.31339
	0.609146	4.80401	0.896127	15.1918
	1.44171	4.50463	0.814478	19.2219
			0.843	9.59529
			1.082	10.0876
			1.096	5.38873
		Unpaired t test
		P value	0.0067
		P value summary	**
		Are means signif. different? (P < 0.05)	Yes
		One- or two-tailed P value?	Two-tailed
		t, df	t=3.221 df=13

## Sheet: Panel D
	Image files and associated metadata are available in Figshare:
	Hoang, Anh Cuong; Sasi-Szabó, László; Pál, Tibor; Szabó, Tamás; Diedrich, Victoria; Herwig, Annika; et al. (2022):
	Mitochondrial RNA stimulates beige adipocyte development.
	Dataset.
	https://doi.org/10.6084/m9.figshare.21202400
	Replicate experiments are shared upon request.

## Sheet: Panel E,F
E
	Mouse			Human
	Vehicle	IFNb		Vehicle	IFNb
MTR%	100.188	78.6746	MTR%	93.6258	80.4387
	100.188	72.7073		102.609	74.9884
	99.7173	78.9887		103.825	80.123
	101.288	76.7902		104.688	70.5011
	99.4033	76.9472		95.3121	72.08
	99.2462	76.4761
	Unpaired t test			Unpaired t test
	P value	< 0.0001		P value	< 0.0001
	P value summary	***		P value summary	***
	Are means signif. different? (P < 0.05)	Yes		Are means signif. different? (P < 0.05)	Yes
	One- or two-tailed P value?	Two-tailed		One- or two-tailed P value?	Two-tailed
	t, df	t=24.10 df=10		t, df	t=7.940 df=8
F
	Mouse		Human
COX-I %	Vehicle	IFNb	Vehicle	IFNb
	113.111	87.5556	91.9028	81.2416
	145.333	85.1111	80.027	61.8084
	96.6184	85.5556	122.267	80.8367
	111.778	78.2222	125.641	68.0162
	117.111	46.6667	108.907	45.4791
	72.8889	42.2222	72.1997	22.1322
	91.1654	67.4812	144.444	47.5556
	99.1541	33.9286	100.2	22.2222
	109.68	21.6165	88.8889	64.4928
SDH-A %	95.4032	83.21	96.3636	76.0606
	106.155	83.8333	79.3939	51.2121
	98.4418	73.3541	105.454	58.8889
	91.1654	67.4812	102.121	102.857
	99.1541	33.9286	85	69.0476
	109.68	21.6165	119.722	81.746
	99.697	51.1111	101.587	59.9303
	103.333	42.2222	58.7302	50.1484
	98.71	65.36	102.381	69.281

## Sheet: Panel G
	Image files and associated metadata are available in Figshare:
	Hoang, Anh Cuong; Sasi-Szabó, László; Pál, Tibor; Szabó, Tamás; Diedrich, Victoria; Herwig, Annika; et al. (2022):
	Mitochondrial RNA stimulates beige adipocyte development.
	Dataset.
	https://doi.org/10.6084/m9.figshare.21202400
	Replicate experiments are shared upon request.

## Sheet: Panel H
All FACS files related to this panel are available in Flow Repository.
FACS data are available for secondary analysis in FlowRepository:
#FR-FCM-Z236,
#FR-FCM-Z2R6,
#FR-FCM-ZYPU,
#FR-FCM-ZYUU,
#FR-FCM-Z5QA

## Sheet: Panel I
	vehicle	mtDNA	vehicle	mtRNA	vehicle	poly(dA:dT)
Ifnb	0.929	2.549	0.843	27.5478	0.990722	18.251
	1.111	5.606	1.082	22.8807	1.17009	10.207
	0.968	3.28	1.096	21.9909	1.261	12.171
	0.901269	4.06	1.3701	15.1918	1.46963	15.68
	1.096	6.392	0.896127	19.2219	1.19013	12.92
	1.252	7.837	0.814478	9.59529	0.728135	14.928
	1.07399	5.66231	1.0331	10.0876	0.785209	13.0907
				5.38873

## Sheet: Panel J,K
J	Mouse
	Vehicle	poly(dA:dT)	Vehicle	poly(dA:dT)
COX-I	133.103	54.8276	91.2458	80.4714		Unpaired t test
	70.6897	65.1724	115.825	80.38		P value	0.0015
	103.793	29.3103	92.9293	68.3051		P value summary	**
	128.475	38.8136	71.3559	100.417		Are means signif. different? (P < 0.05)	Yes
	111.864	47.9661	69.661	81.6667		One- or two-tailed P value?	Two-tailed
	63.3898	19.661	89.4915	82.5		t, df	t=4.320 df=10
SDH-A	148.148	77.7778	76.9231	176.923		Unpaired t test
	104.741	59.2593	84.6154	200		P value	0.0267
	118.519	48.1482	146.154	253.846		P value summary	*
	108	109	127.586	124.138		Are means signif. different? (P < 0.05)	Yes
	108.378	88	68.9655	103.448		One- or two-tailed P value?	Two-tailed
	88	92	103.448	113.793		t, df	t=2.644 df=9
K	Human
	Vehicle	poly(dA:dT)	Vehicle	poly(dA:dT)
COX-I	81.4815	61.8182	96.3548	121.053		Unpaired t test
	101.235	49.7561	96.7742	128.788		P value	< 0.0001
	117.037	60.7595	99.6774	143.432		P value summary	***
	113.077	56.4626	101.613	162		Are means signif. different? (P < 0.05)	Yes
	97.4194	56.7742	102.258	98.0645		One- or two-tailed P value?	Two-tailed
	103.548	61.2903	106.129	103.226		t, df	t=9.308 df=12
SDH-A	94.3787	45.858	97.0414	98.8166		Unpaired t test
	101.479	58.284	90.5326	94.6745		P value	< 0.0001
	104.734	65.0888	95.5621	100.296		P value summary	***
	96.4413	82.9181	96.7972	72.242		Are means signif. different? (P < 0.05)	Yes
	104.27	69.395	80.7829	97.8648		One- or two-tailed P value?	Two-tailed
	99.2883	55.1601	75.089	62.9893		t, df	t=6.787 df=10

## Sheet: Panel L
	Young		Adult
Il6	Vehicle	poly (dA:dT)	Vehicle	poly (dA:dT)
	1.01592	1.42567	0.932179	2.40939
	0.982707	1.86297	0.732028	3.51818
	1.00165	1.34995	0.454677	4.58556
	0.733473	0.855188	1.495	4.309
	1.0527	1.26582	0.825	4.403
	1.29512	0.933662	0.811	4.12
Tnfa	1.40443	1.18398	1.00772	2.24246
	0.991212	0.937761	0.806318	1.76784
	0.718345	1.44164	0.525381	2.09869
	1.30015	0.830909	0.799591	1.05867
	0.771108	0.942341	1.33574	2.13908
	0.997446	0.737165	0.936289	2.36058
Ifnb	0.318241	0.403601	1.39413	11.7448
	3.94985	2.77876	1.22606	12.4136
	0.79554	3.61081	0.585039	10.3924
	0.756168	1.96621	1.261	18.251
	1.22324	0.902448	0.998	10.207
	1.08111	1.28647	0.795	12.171
Ifna	0.913848	1.02793	1.267	1.86183
	0.97783	0.819783	0.911677	1.85831
	1.11908	0.833671	0.865732	1.48048
	1.41593	0.578978	0.937128	2.47639
	0.49685	0.567218	1.32326	3.42996
	1.42145	0.551237	0.806408	1.3455

## Sheet: Panel M
	vehicle	poly (dA:dT)	vehicle	poly (dA:dT)			vehicle	poly (dA:dT)	vehicle	poly (dA:dT)
COX-I %	101.329	116.611	109.859	79.2254		SDH-A %	85.9712	137.05	97.4843	61.0063
	81.3953	121.595	119.014	66.9014			123.022	152.518	99.0566	63.522
	92.691	122.591	81.6901	69.7183			99.6403	150	99.566	60.3774
	111.628	122.924	109.859	71.4789			89.2086	129.496	104.403	70.425
	104.983	110.631	110.915	73.5915			123.741	136.331	100.314	70.4403
	108.306	116.611	70.4225	76.7606			79.1367	142.446	100	63.2075

[truncated: 1 more sheets: Panel N]
