# Supplementary material for: Mitochondrial RNA stimulates beige adipocyte development in young mice
Source: Nat Metab. 2022 Nov 28;4(12):1684–96. doi: 10.1038/s42255-022-00683-w (PMC9771821; doi:10.1038/s42255-022-00683-w)
Supplement: Source Data Fig. 2 — Source data for graphs/statistics, histology images and other source data. [file 42255_2022_683_MOESM5_ESM.xlsx]

## Sheet: Panel A
	wt		Irf3-KO		Irf7-KO
COX-I	vehicle	poly dA dT	vehicle	poly dA dT	vehicle	poly dA dT
	84.7458	20.339	90.9091	90.4545	111.628	125.714
	120.339	37.2881	137.273	100.454	88.3721	122.857
	98.3051	62.7078	79.5455	50.4545	104.651	134.286
	92.0428	51.9002	86.0125	104.906	102.857	121.019
	101.9	62.114	118.685	113.257	91.4286	109.873
	106.057	69.7674	95.3027	65.3445	105.714	112.42
SDH-A	84.9057	40.566	128	74	105.405	83.7838
	118.868	77.3585	80	96	108.108	137.838
	96.2264	50	92	108.2	86.4865	118.919
	92.3077	56.8627	102.83	112.264	107.189	118.627
	94.8718	64.7059	87.7358	96.4151	105.229	112.418
	117.949	70.5882	110.377	113.208	109.477	109.477

## Sheet: Panel B
	Adipose tissue				Adipocytes
	Young	Adult	Young	Adult	Young	Adult	Young	Adult
	Irf3	Irf3	Irf7	Irf7	Irf3	Irf3	Irf7	Irf7
	1.16645	0.885239	0.817321	2.17267	1.16645	0.885239	1.23334	21.8075
	0.86051	1.00403	0.984653	5.24226	0.86051	1.00403	1.20983	28.3221
	1.03568	0.803732	1.01944	4.99538	1.03568	0.803732	1.16774	27.2945
	1.04665	0.81158	1.03911	3.65314	1.04665	0.81158	0.67757	25.2712
	0.952577	1.03719	1.28538	4.79067	0.952577	1.03719	0.662795	21.2963
	1.00204	1.24803	0.975556	3.251	1.00204	1.24803	1.05714	31.3239
			Unpaired t test				Unpaired t test
			P value	0.0001			P value	< 0.0001
			P value summary	***			P value summary	***
			Are means signif. different? (P < 0.05)	Yes			Are means signif. different? (P < 0.05)	Yes
			One- or two-tailed P value?	Two-tailed			One- or two-tailed P value?	Two-tailed
			t, df	t=6.079 df=10			t, df	t=15.64 df=10

## Sheet: Panel C,D
	lean	obese
IRF7 mRNA	102.023	157.537			IRF7 (FACS %)	Preadipocytes	Adipocytes
	97.9772	163.465				99.4302	143.506
	104.987	182.85				100.833	257.169
	95.0198	235.976				110.095	219.021
	100	115.557				95.4273	235.82
	101.866	117.633				94.244	211.217
	88.7073	245.348				106.296	211.825
	109.434	208.893
	107.035	147.192				Unpaired t test
	92.9676	99.2707				P value	< 0.0001
	105.912	113.05				P value summary	***
	101.561	122.495				Are means signif. different? (P < 0.05)	Yes
	92.5343	87.0841				One- or two-tailed P value?	Two-tailed
	89.9121	138.836				t, df	t=7.922 df=12
	86.3462	130.735
						FACS data are available in FlowRepository.
	Unpaired t test
	P value	< 0.0001
	P value summary	***
	Are means signif. different? (P < 0.05)	Yes
	One- or two-tailed P value?	Two-tailed
	t, df	t=5.056 df=38
IRF3 mRNA	109.351	103.411
	100.234	108.865
	109.931	120.615
	97.4686	121.232
	106.07	96.4194
	104.428	91.1335
	117.201	94.5516
	101.559	102.769
	97.3108	120.264
	98.1368	97.833
	85.1076	105.154
	100.741	107.983
	87.3849	116.59
	117.743	100.938
	93.8318	99.069
	Unpaired t test
	P value	0.1115
	P value summary	ns
	Are means signif. different? (P < 0.05)	No
	One- or two-tailed P value?	Two-tailed
	t, df	t=1.638 df=31

## Sheet: Panel E-G
NGS data available in GEO.
Remainder qPCR data:
	Adipose tissue		Adipocytes		ATMs
	Young	Adult	Young	Adult	Young	Adult
Aim2	0.0533326	1.0615	0.334955	1.0905	0.966	1.447
Aim2	0.0200465	0.972631	0.424476	1.17058	0.896	1.706
Aim2	0.035938	0.827363	0.417398	0.783384	1.155	1.6
Aim2	0.0199681	0.657957	0.499919	0.981662	0.966	1.47
Aim2	0.028756	1.07476	0.555094	0.944193	0.96	1.76
Aim2	0.0603098	1.65548	0.347387	1.07889	1.155	1.6
Ddx41	0.478866	0.962238	0.765208	1.08791	0.771	14.39
Ddx41	0.313428	0.994539	0.838681	0.969491	1.298	15.27
Ddx41	0.349494	1.04495	0.989256	0.948123	0.999	16.27
Ddx41	0.77815	1.11682	0.73748	0.917399	0.771	13.9
Ddx41	0.691724	1.21181	0.962766	0.933161	1.298	15.7
Ddx41	0.572354	0.738895	0.816273	1.16811	1	16.7
Ifi205	0.00993616	0.614965	0.346388	0.795395	1.08246	2.48561
Ifi205	0.00730799	1.02722	0.270804	0.877725	0.846262	2.74289
Ifi205	0.0034831	1.46408	0.356619	1.43238	1.11443	4.47619
Ifi205	0.00750075	1.054	0.288424	1.42752	0.901327	4.461
Ifi205	0.00723349	0.69398	0.347905	0.793166	1.0872	2.47865
Ifi205	0.0120758	0.417337	0.32171	0.883189	1.314	16.7272
Zbp1	0.0533326	1.0615	0.0144781	0.858064	1.07767	5
Zbp1	0.0200465	0.972631	0.0236937	1.12459	0.825243	4.82524
Zbp1	0.035938	0.827363	0.0243227	1.0363	1.1068	4.61165
Zbp1	0.0199681	0.657957	0.0485357	1.06776	0.908	7.583
Zbp1	0.028756	1.07476	0.0346367	0.777375	1.079	11.576
Zbp1	0.0603098	1.65548	0.0604162	1.20475	1.021	8.969
Mb21d1	1.26958	0.845377	1.19997	0.916854	1.1125	0.56875
Mb21d1	2.58406	1.06955	2.31806	1.04323	0.9125	0.5
Mb21d1	1.65164	1.10598	1.41622	1.14965	0.9875	0.49375
Mb21d1	1.05975	0.916854	0.758071	0.74519	0.77	1.059
Mb21d1	1.24145	1.04323	1.46184	1.04945	1.295	1.141
Mb21d1	1.3229	1.14965	1.13576	0.875979	1.003	1.345
Tmem173	1.2519	0.951475	1.16392	1.04999	0.944215	0.967975
Tmem173	1.25445	1.1827	1.02145	0.94621	1.02686	0.840909
Tmem173	1.20042	1.57204	0.987912	1.00653	1.02996	1.09607
Tmem173	0.908656	0.917962	0.439963	0.956015	0.817	1.632
Tmem173	1.18623	0.782296	0.529463	0.904032	0.962	0.965
Tmem173	1.30307	0.787172	0.925162	1.15705	1.273	1.192

## Sheet: Panel H
	Image files and associated metadata are available in Figshare:
	Hoang, Anh Cuong; Sasi-Szabó, László; Pál, Tibor; Szabó, Tamás; Diedrich, Victoria; Herwig, Annika; et al. (2022):
	Mitochondrial RNA stimulates beige adipocyte development.
	Dataset.
	https://doi.org/10.6084/m9.figshare.21202400
	Replicate experiments are shared upon request.

## Sheet: Panel I,J
Panel J														Panel I
			Young	Young	Adult	Adult			Young	Young	Adult	Adult				Vehicle	Vehicle	Vehicle	Vehicle	Vehicle	Vehicle	mtRNA	mtRNA	mtRNA	mtRNA	mtRNA	mtRNA
			Vehicle	VACV-70	Vehicle	VACV-70			Vehicle	cGAMP	Vehicle	cGAMP			Aim2	0.633	1.114	1.419	1.481	0.942	0.717	56.408	100.398	82.447	1.226	2.121	1.837
		Il6	1.251	1.221	1.279	5.971		Il6	1.49821	0.761011	1.04533	1.52493			Ddx41	0.813	1.178	1.044	1.086	1.068	0.863	4.468	4.957	4.886	1.182	1.253	1.047
			0.657	1.313	0.764	8.107			0.827703	1.30488	0.866664	2.33574			Ifi204	0.886	1.06	1.065	1.121	0.772	1.155	19.744	18.484	19.341	1.067	1.484	0.815
			1.217	1.602	1.024	5.791			0.806403	1.531	1.10381	1.75461			Zbp1	0.805	1.135	1.095	1.354	0.83	0.891	215.178	258.576	207.155	10.397	9.339	6.19
			1.251	1.221	0.949	17.332			1.07731	0.798194	1.12925	22.7271			Irf7	0.965	0.95	1.091	0.917	0.933	1.169	28.26	29.174	27.312	2.639	2.827	3.418
			0.657	1.313	0.875	16.997			0.693117	1.37245	1.19395	20.8962				wt			Irf7-KO			wt			Irf7-KO
			1.217	1.602	1.204	16.25			1.33923	1.64292	0.741697	17.1871
									1.14272	1.62161	1.0736	2.44591				These data have beenb converted into a heatmap, showing row z-scores.
		Tnfa	1.426	1.362	0.843	0.88			0.828238	2.43283	0.845081	6.31249
			0.723	1.218	1.004	0.955			1.05658	0.978285	1.1022	3.96392
			0.969	1.622	1.182	1.207		Tnfa	1.17388	0.908335	0.830627	2.96831
			1.036	1.362	1.01	1.569			0.915101	1.15984	1.16861	4.02712
			0.987	1.058	0.841	1.092			0.93091	1.07493	1.0302	2.43143
			0.911	1.232	1.177	1.342			1.14664	0.858652	0.780218	4.0537
									0.902234	1.14305	1.6013	5.63569
		Ifnb	1.083	1.027	1.545	18.153			0.966616	1.10873	0.800406	6.79467
			1.068	1.646	0.908	26.411			1.05211	1.33952	1.04831	3.29514
			0.865	0.606	0.713	18.853			1.04469	1.82308	0.761602	5.02662
			1.063	1.001	0.863	106.126			0.909809	1.03185	1.25252	4.43425
			1.007	1.437	0.874	94.757		Ifnb	0.483793	1.28537	0.568182	16.4963
			0.8987	0.578	1.325	89.011			0.975999	7.16351	1.81441	30.7023
									2.11783	1.64069	0.970009	22.9783
		Ifna	1.191	0.944	1.132	1.038			1.1776	1.83598	1.20399	117.907
			1.074	0.937	0.912	1.202			1.64482	3.2891	0.533646	91.6751
			0.782	1.211	0.969	1.116			0.516279	0.988672	1.55642	70.1262
			1.1024	0.987	1.101	1.07			1.0054	1.61655	0.881376	60.935
			1.047	1.074	0.977	1.311			0.890096	1.47992	1.57875	152.025
			0.891	1.241	0.908	1.167			1.11745	1.32163	0.718661	123.936
								Ifna	0.913848	1.02793	0.918609	3.42996
									0.97783	0.819783	0.686578	3.56949
									1.11908	0.833671	1.58555	1.3455
									1.41593	0.578978	1.1288	1.83627
									0.49685	0.567218	0.919303	2.34383
									1.42145	0.551237	0.963659	2.20009
									0.913848	1.02793	1.267	1.86183
									0.97783	0.819783	0.911677	1.85831
									1.11908	0.833671	0.865732	1.48048

## Sheet: Panel K
	Lean	Obese			Lean	Obese			Lean	Obese
IFI16	73.3128	123.937		ZBP1	98.1474	100.202		TMEM173	87.1912	107.082
	106.351	184.221			101.856	111.159			112.83	122.186
	120.339	137.875			100.007	123.972			104.158	176.304
	84.0292	103.35			100.073	117.341			99.3444	149.17
	111.411	145.047			101.969	99.034			97.3074	110.075
	104.585	180.625			98.9329	104.463			99.2544	183.092
	76.9858	76.9133			99.1254	118.071			100.746	122.399
	105.11	118.568			100.153	100.192			94.6671	112.54
	115.802	181.994			100.45	112.884			101.879	119.633
	103.351	117.439			91.9839	102.245			103.458	112.398
	80.8467	103.825			102.666	113.523			93.4994	110.306
	96.9832	127.223			104.927	106.969			90.0748	106.599
	112.474	128.445			100.007	136.005			116.43	103.194
	87.5818	221.326			93.0329	95.7228			92.5777	144.327
	100.054				79.5628				76.1158
	Unpaired t test				Unpaired t test				Unpaired t test
	P value	0.0009			P value	0.0013			P value	0.0096
	P value summary	***			P value summary	**			P value summary	**
	Are means signif. different? (P < 0.05)	Yes			Are means signif. different? (P < 0.05)	Yes			Are means signif. different? (P < 0.05)	Yes
	One- or two-tailed P value?	Two-tailed			One- or two-tailed P value?	Two-tailed			One- or two-tailed P value?	Two-tailed
	t, df	t=3.738 df=27			t, df	t=3.685 df=22			t, df	t=2.741 df=35
