# Supplementary material for: Mitochondrial RNA stimulates beige adipocyte development in young mice
Source: Nat Metab. 2022 Nov 28;4(12):1684–96. doi: 10.1038/s42255-022-00683-w (PMC9771821; doi:10.1038/s42255-022-00683-w)
Supplement: Source Data Fig. 3 — Source data for graphs/statistics, histology images and other source data. [file 42255_2022_683_MOESM6_ESM.xlsx]

## Sheet: Panel A
	Image files and associated metadata are available in Figshare:
	Hoang, Anh Cuong; Sasi-Szabó, László; Pál, Tibor; Szabó, Tamás; Diedrich, Victoria; Herwig, Annika; et al. (2022):
	Mitochondrial RNA stimulates beige adipocyte development.
	Dataset.
	https://doi.org/10.6084/m9.figshare.21202400
	Replicate experiments are shared upon request.

## Sheet: Panel B
	SDH-A (MFI%)	wt	Irf7-KO
		92.87	112.906
		91.9675	117.058
		91.426	120.487
		100.856	118.953
		100.96	117
		86.1011	122
		Unpaired t test
		P value	< 0.0001
		P value summary	***
		Are means signif. different? (P < 0.05)	Yes
		One- or two-tailed P value?	Two-tailed
		t, df	t=7.188 df=8

## Sheet: Panel C
	wt		Irf7-KO
	Vehicle	mtRNA	Vehicle	mtRNA
Ifnb	2.40221	7.2896	0.705284	3.41724
	0.687707	7.58602	0.914465	3.42332
	0.60532	9.11886	1.55049	4.2962
	0.754263	5.82804	1.01963	2.59457
	1.16597	5.72248	0.906373	2.85803
	1.13707	7.36791	1.08206	2.22592
	Table Analyzed	Ifnb
	Column A	Veh
	vs	vs
	Column B	mtRNA
	Unpaired t test
	P value	< 0.0001
	P value summary	***
	Are means signif. different? (P < 0.05)	Yes
	One- or two-tailed P value?	Two-tailed
	t, df	t=10.36 df=10
	ANOVA Table	SS	df	MS
	Treatment (between columns)	147.6	3	49.21
	Residual (within columns)	13.26	20	0.6632
	Total	160.9	23
	Dunnett's Multiple Comparison Test	Mean Diff.	q	Significant? P < 0.05?	Summary	95% CI of diff
	Veh vs mtRNA	-6.027	12.82	Yes	***	-7.221 to -4.832
	Veh vs Veh	0.09571	0.2036	No	ns	-1.099 to 1.290
	Veh vs mtRNA	-2.01	4.276	Yes	**	-3.205 to -0.8160

## Sheet: Panel D,E
IFNb (MFI FACS)	Children	Adolescents
	49.2515	153.333
	77.4714	142.289
	70.5961	148.955
	89.5	127.264
	78	126.468
	Unpaired t test
	P value	0.0003
	P value summary	***
	Are means signif. different? (P < 0.05)	Yes
	One- or two-tailed P value?	Two-tailed
	t, df	t=7.681 df=6
	Image files and associated metadata are available in Figshare:
	Hoang, Anh Cuong; Sasi-Szabó, László; Pál, Tibor; Szabó, Tamás; Diedrich, Victoria; Herwig, Annika; et al. (2022):
	Mitochondrial RNA stimulates beige adipocyte development.
	Dataset.
	https://doi.org/10.6084/m9.figshare.21202400
	Replicate experiments are shared upon request.

## Sheet: Panel F
	Vehicle	mtRNA
Ucp1	0.842093	2.88505		Unpaired t test
	1.02147	4.06009		P value	< 0.0001
	1.28852	5.51999		P value summary	***
	0.657137	6.60172		Are means signif. different? (P < 0.05)	Yes
	1.10886	4.45912		One- or two-tailed P value?	Two-tailed
	1.2382	4.33586		t, df	t=6.814 df=10
Ppargc1a	1.11154	2.93331		Unpaired t test
	1.26564	2.34896		P value	< 0.0001
	1.38539	2.61694		P value summary	***
	0.826477	2.66148		Are means signif. different? (P < 0.05)	Yes
	0.858022	2.80785		One- or two-tailed P value?	Two-tailed
	0.723542	2.97065		t, df	t=11.78 df=10
Cidea	0.897274	4.34258		Unpaired t test
	1.73824	3.75109		P value	0.0002
	1.75243	4.58612		P value summary	***
	0.355437	5.49614		Are means signif. different? (P < 0.05)	Yes
	0.800553	7.74557		One- or two-tailed P value?	Two-tailed
	1.2858	3.81118		t, df	t=5.823 df=10
Dio2	1.12082	1.95687		Unpaired t test
	1.40189	2.03865		P value	< 0.0001
	1.14067	2.59493		P value summary	***
	0.721741	1.88047		Are means signif. different? (P < 0.05)	Yes
	0.817043	2.39253		One- or two-tailed P value?	Two-tailed
	0.946156	2.28322		t, df	t=7.676 df=10
Cox7a1	1.02461	0.50212		Unpaired t test
	1.15629	0.38634		P value	< 0.0001
	1.29351	0.437421		P value summary	***
	1.03227	0.33206		Are means signif. different? (P < 0.05)	Yes
	0.942334	0.368845		One- or two-tailed P value?	Two-tailed
	0.670819	0.336246		t, df	t=6.958 df=10
MTR %	98.3718	138.806		Unpaired t test
	97.422	133.304		P value	< 0.0001
	101.018	115.41		P value summary	***
	103.189	139.745		Are means signif. different? (P < 0.05)	Yes
	100.587	154.371		One- or two-tailed P value?	Two-tailed
	99.4129	152.738		t, df	t=9.159 df=15
	100	149.28
Mito-dT %	97.1591	113.004		Unpaired t test
	96.5764	115.958		P value	< 0.0001
	98.0594	116.322		P value summary	***
	102.597	118.361		Are means signif. different? (P < 0.05)	Yes
	100.967	113.625		One- or two-tailed P value?	Two-tailed
	99.1853	119.756		t, df	t=12.55 df=11

## Sheet: Panel G
	Image files and associated metadata are available in Figshare:
	Hoang, Anh Cuong; Sasi-Szabó, László; Pál, Tibor; Szabó, Tamás; Diedrich, Victoria; Herwig, Annika; et al. (2022):
	Mitochondrial RNA stimulates beige adipocyte development.
	Dataset.
	https://doi.org/10.6084/m9.figshare.21202400
	Replicate experiments are shared upon request.

## Sheet: Panel H,I
	Infants/children					Adolescents
	Vehicle	mtRNA				Vehicle	mtRNA
MTR	92.9134	149.843	Unpaired t test			108	108	Unpaired t test
	94.5669	125.827	P value	0.0011		103	78	P value	0.6947
	92.5197	122.284	P value summary	**		78	98	P value summary	ns
	100.472	138.583	Are means signif. different? (P < 0.05)	Yes		77	99	Are means signif. different? (P < 0.05)	No
	89.2913	109.921	One- or two-tailed P value?	Two-tailed		74	78	One- or two-tailed P value?	Two-tailed
			t, df	t=4.966 df=8				t, df	t=0.4119 df=6
Mito-dT	107.872	127.795	Unpaired t test			103	109	Unpaired t test
	101.192	150.513	P value	0.0007		98	96	P value	0.8065
	102.916	120.735	P value summary	***		76.5	101	P value summary	ns
	103.312	132.227	Are means signif. different? (P < 0.05)	Yes		77	85	Are means signif. different? (P < 0.05)	No
	90.9088	146.176	One- or two-tailed P value?	Two-tailed		105	79	One- or two-tailed P value?	Two-tailed
			t, df	t=4.109 df=18				t, df	t=0.2533 df=8
COX-I	72.2222	179.71	Unpaired t test
	127.778	222.581	P value	0.0006		108.081	66.8896	Unpaired t test
	114.815	191.011	P value summary	***		101.01	57	P value	0.0002
	98.8889	176.344	Are means signif. different? (P < 0.05)	Yes		92.9293	34.5865	P value summary	***
	103.426	246.154	One- or two-tailed P value?	Two-tailed		114.607	72.5543	Are means signif. different? (P < 0.05)	Yes
	100	131.25	t, df	t=4.917 df=10		105.056	30.6542	One- or two-tailed P value?	Two-tailed
								t, df	t=6.154 df=9
SDH-A	113.58	109.239	Unpaired t test			100.943	103.459	Unpaired t test
	116.049	145.745	P value	0.0148		100.943	78	P value	0.0318
	70.3704	154.386	P value summary	*		98.1132	67.9688	P value summary	*
	103	161.667	Are means signif. different? (P < 0.05)	Yes		99.0698	83.5267	Are means signif. different? (P < 0.05)	Yes
	101	233.333	One- or two-tailed P value?	Two-tailed		101.395	98	One- or two-tailed P value?	Two-tailed
	103.81	126	t, df	t=2.940 df=10				t, df	t=2.493 df=10

## Sheet: Panel J
Heat map data are deposited in Figshare, as qPCR raw files.
COX-I and SDH-A relative levels:
	wt	Ddx58-KO	Mda5-KO	wt	Ddx58-KO	Mda5-KO
	84.0742	72.2991	68.7666	88.4476	26.3538	21.781
	114	75.9494	70.6506	100.03	28.0385	21.2996
	100.087	75.0074	71.1216	111.552	27.4368	22.0217
	92.87	67.3285	75	87.2051	50.7599	49.7912
	91.9675	69.5848	76.5343	107.986	52.6973	48.0475
	91.426	66.1552	77.7978	86.1011	49.21	49.4037
	COX-I			SDH-A
Heat map row Z-scores
	wt	wt+mtRNA	Irf7-KO	Irf7-KO+mtRNA		wt	wt+mtRNA	Ddx58-KO	Ddx58-KO+mtRNA mtRNA		wt	wt+mtRNA	Mda5-KO	Mda5-KO+mtRNA
Ucp1	-0.287845	0.28448	-0.157242	0.255287		-0.398198	0.871828	-0.0577642	0.452637		-0.111821	1.33317	0.25042	0.111599
Ucp1	0.141506	0.327959	-0.109513	0.197163		0.0001	1.06752	-0.043811	0.453614		-0.14691	1.46165	-0.101824	0.349666
Ucp1	0.14634	0.292879	0.0148938	0.414783		-0.158106	0.561953	0.101575	0.519743		0.258637	1.19654	-0.14813	0.539829
Ppargc1a	-0.163582	0.271948	-0.0869052	0.0448556		-0.0754497	0.892618	-0.0670875	-0.168395		-0.16877	0.61066	-0.0457575	-0.0856568
Ppargc1a	0.0187708	0.286062	0.048962	0.0965158		0.1232	0.893956	0.0257715	-0.21817		-0.0195421	0.828918	0.0277572	0.0874265
Ppargc1a	0.144811	0.259061	0.0379434	0.290061		-0.04775	0.929344	0.0413161	-0.162714		0.188366	0.590619	0.0178677	0.0128372
Cidea	0.0645478	0.235978	-0.0871023	0.291073		0	0.766057	0.0041416	0.160712		-0.0423927	1.31309	0.210051	0.362671
Cidea	-0.0772797	0.0916413	0.00046488	0.128089		0	0.440927	-0.0631203	0.132141		-0.28567	1.57423	-0.14691	0.487138
Cidea	0.0127318	0.0801281	0.0866374	0.08514		0.146128	0.713443	0.0589788	0.242936		0.327972	1.39534	-0.0629839	0.799065
Dio2	-0.00166345	0.379718	-0.00495822	0.425466		-0.0777937	0.69606	0.0454294	0.847794		0.258637	0.57322	0.15412	1.02971
Dio2	-0.0788372	0.546529	0.00167099	0.504563		0.0350293	0.749814	-0.0846266	0.809085		0.09691	0.415474	0.0257154	1.13577
Dio2	0.0805006	0.534618	0.0032873	0.472849		0.0429691	0.893373	0.0391971	0.858566		-0.355561	0.444045	-0.179799	1.13796
Cox7a1	0.0772171	-0.202702	-0.0706055	-0.148753		-0.0593127	-0.110002	-0.11326	-0.227492		-0.186419	-0.251812	0.0530784	-0.115205
Cox7a1	-0.0671051	-0.161962	0.0176697	-0.198966		0.0869326	-0.120821	0.0298856	-0.321981		0.0253059	-0.10902	-0.0835461	-0.298432
Cox7a1	-0.0101121	-0.242357	0.0529358	-0.283971		-0.0276197	-0.0969998	0.0833747	-0.452613		0.161068	-0.284833	0.0301948	-0.125518

## Sheet: Panel K
	Image files and associated metadata are available in Figshare:
	Hoang, Anh Cuong; Sasi-Szabó, László; Pál, Tibor; Szabó, Tamás; Diedrich, Victoria; Herwig, Annika; et al. (2022):
	Mitochondrial RNA stimulates beige adipocyte development.
	Dataset.
	https://doi.org/10.6084/m9.figshare.21202400
	Replicate experiments are shared upon request.
