# Supplementary material for: Mitochondrial RNA stimulates beige adipocyte development in young mice
Source: Nat Metab. 2022 Nov 28;4(12):1684–96. doi: 10.1038/s42255-022-00683-w (PMC9771821; doi:10.1038/s42255-022-00683-w)
Supplement: Source Data Fig. 4 — Source data for graphs/statistics, histology images and other source data. [file 42255_2022_683_MOESM7_ESM.xlsx]

## Sheet: Panel A,B
NGS data are available in GEO: #GSE185317, #GSE125405, #GSE133500
Gene networks are visualized in this open resource:
Gene Networks of the Thermogenic Adipose Tissue - Universität Ulm (uni-ulm.de)

## Sheet: Panel C
Vit-D3			VDR/Vit-D3 ratio
	0.560995			1.44868	Young
	0.738832			1.03238
	0.261355			1.1464
	0.503131			1.13381
	0.300109			1.74366
	0.300966			1.8454
				0.720975	Adult
				0.675181
				0.682313
				0.859653
				0.414452
				0.344774
				Unpaired t test
				P value	0.0007
				P value summary	***
				Are means signif. different? (P < 0.05)	Yes
				One- or two-tailed P value?	Two-tailed
				t, df	t=4.806 df=10
ELISA raw files are available in Figshare.
Hoang, Anh Cuong; Sasi-Szabó, László; Pál, Tibor; Szabó, Tamás; Diedrich, Victoria; Herwig, Annika; et al. (2022):
Mitochondrial RNA stimulates beige adipocyte development.
Dataset.
https://doi.org/10.6084/m9.figshare.21202400

## Sheet: Panel D
	Vehicle	mtRNA
Cyp27b1	1.22798	6.48058
	1.1738	5.87928
	1.09565	7.23539
	0.877601	6.2405
	0.934296	6.31877
	0.772257	5.07823
	Vehicle	5'ppp-dsRNA	Vehicle	3p-hp-RNA	Vehicle	Lyovec-poly (I:C)
Cyp27b1	0.92095	1.08296	0.930216	2.24927	0.858377	5.54871
	1.11381	1.01436	1.11761	1.87588	1.06187	6.61825
	0.974884	1.22571	0.961894	1.96672	1.09711	6.00198
Vdr	1.02163	0.79634	0.980813	1.11101	0.905882	1.1316
	0.956347	0.886848	0.993655	1.03594	1.05595	1.3358
	1.02351	0.805736	1.02607	1.25358	1.0454	1.08068
Represented as a CIM (heatmap).
	Vehicle	mtRNA
Calcitriol	2.44	8.8
	4.72	4.93
	5.83	5.41
	4.01	4.42
	2.74	7.82
	4.63	6.82
	4.63	7.44
	5.01	12.5
	Unpaired t test
	P value	0.0095
	P value summary	**
	Are means signif. different? (P < 0.05)	Yes
	One- or two-tailed P value?	Two-tailed
	t, df	t=3.003 df=14
ELISA raw files:	Hoang, Anh Cuong; Sasi-Szabó, László; Pál, Tibor; Szabó, Tamás; Diedrich, Victoria; Herwig, Annika; et al. (2022):
	Mitochondrial RNA stimulates beige adipocyte development.
	Dataset.
	https://doi.org/10.6084/m9.figshare.21202400
	standard ID	OD	calcitrol conc. [pg/ml]
	S1	0.225	1000
	S2	0.265	500
	S3	0.382	250
	S4	0.658	125
	S5	1.113	62.5
	S6	1.57	31.25
	S7	2.706	15.625
	S8 (blank)	4.204	0
	sample ID	OD	calcitriol conc. [pg/ml]	prot. Conc. From BCA [pg/ml]	calcitriol/prot. [%]
	1	1.473	36.5552	5.77692e+08	6.32779e-06
	2	1.21	50.1251	5.72308e+08	8.75842e-06
	3	1.275	46.0871	7.61538e+08	6.05184e-06
	4	1.092	59.0996	740000000	7.98643e-06
	5	1.282	45.6838	8.81538e+08	5.18228e-06
	6	1.332	42.9626	780000000	5.50803e-06
	7	1.257	47.151	7.06154e+08	6.67715e-06
	8	1.448	37.5735	6.49231e+08	5.78739e-06
	9	1.89	24.5007	6.29231e+08	3.89375e-06
	10	1.694	29.2079	5.11538e+08	5.70981e-06
	11	1.272	46.2617	6.31538e+08	7.32523e-06
	12	1.099	58.4966	6.90769e+08	8.46832e-06
	13	1.132	55.7836	7.56154e+08	7.37728e-06
	14	1.183	51.9741	7.65385e+08	6.79058e-06
	15	1.177	52.4	5.76154e+08	9.09479e-06
	16	1.365	41.3077	6.70769e+08	6.15826e-06
	17	1.344	42.3486	6.26154e+08	6.76329e-06
	18	1.236	48.4434	6.24615e+08	7.75572e-06
	19	1.234	48.5695	6.17692e+08	7.86306e-06
	20	1.383	40.4481	6.63077e+08	6.10007e-06
	21	1.257	47.151	5.93846e+08	7.93993e-06
	22	1.21	50.1251	6.00769e+08	8.34349e-06
	23	1.117	56.9909	6.17692e+08	9.22642e-06
	24	0.902	80.3224	6.20769e+08	1.29392e-05

## Sheet: Panel E
	Vehicle	100nM Vit-D3	200nM Vit-D3	1µM Vit-D3
Irf7	0.922865	1.0104	0.605279	0.100369
	1.02293	1.00522	0.572196	0.115262
	1.05929	1.04895	0.533284	0.0969148
	1.19661
	0.897888
	0.930732
	1.04075
	0.948574
	1.01294
	Dunnett's Multiple Comparison Test	Mean Diff.	q	Significant? P < 0.05?	Summary	95% CI of diff
	Veh vs 100nM VitaD3	-0.01791	0.3741	No	ns	-0.1438 to 0.1080
	Veh vs 200nM VitaD3	0.4334	9.055	Yes	***	0.3075 to 0.5593
	Veh vs 1µM VitaD3	0.8994	18.79	Yes	***	0.7735 to 1.025
Human IRF7 (FACS)
	Vehicle	Vit-D3
	89.7599	82.8499
	89.4769	66.1997
	88.9345	66.7893
	115.844	64.879
	98.8274	78.4498
	102.641	62.9104
	98.5436	73.9324
	115.985	84.35
	Unpaired t test
	P value	< 0.0001
	P value summary	***
	Are means signif. different? (P < 0.05)	Yes
	One- or two-tailed P value?	Two-tailed
	t, df	t=5.853 df=13
	FACS data are available for secondary analysis in FlowRepository:
	#FR-FCM-Z236,
	#FR-FCM-Z2R6,
	#FR-FCM-ZYPU,
	#FR-FCM-ZYUU,
	#FR-FCM-Z5QA

## Sheet: Panel F
	Vehicle	Vit-D3	PS121912	Vit-D3 + PS121912
Irf7	1.09838	0.430612	1.00269	0.654951
	0.819065	0.413758	1.00263	0.566065
	0.85526	0.365004	0.994701	0.692006
		Unpaired t test
		P value	0.0051
		P value summary	**
		Are means signif. different? (P < 0.05)	Yes
		One- or two-tailed P value?	Two-tailed
		t, df	t=5.554 df=4
Ifnb	Vehicle	Vehicle	PS121912	PS121912
	Vehicle	mtRNA	Vehicle	mtRNA
	1.278	6.108	0.549	23.311
	1.017	8.687	0.488	12.588
	0.952	7.752	0.37	15.528
	0.808	5.533	0.532	11.78

## Sheet: Panel G
	Vehicle	mtRNA	Vit-D3	Vit-D3+mtRNA							BAY11-7082	BAY11-7082
Ifnb	1.1134	4.41179	0.82517	1.69099				Ifnb	Vehicle	mtRNA	Vehicle	mtRNA
	1.04801	3.66048	0.768001	1.10559					1.13	7.92	0.963	0.174
	0.857005	2.89458	0.594487	1.18777					0.802	7.4	1.093	0.143
	1.14127	2.92011	0.645444	0.67562					1.271	6.983	0.962	0.131
	0.95242	2.22555	0.282141	0.625154					0.724	7.297	0.987	0.153
	0.919987	1.7824	0.171771	0.998288					0.977	3.847	0.987	0.178
									0.811	4.605	0.873	0.129
	Dunnett's Multiple Comparison Test	Mean Diff.	q	Significant? P < 0.05?	Summary	95% CI of diff
	Veh vs mtRNA	-1.977	6.417	Yes	***	-2.760 to -1.194			Dunnett's Multiple Comparison Test	Mean Diff.	q	Significant? P < 0.05?	Summary	95% CI of diff
	Veh vs Vit-D3	0.4575	1.485	No	ns	-0.3253 to 1.240			Column A vs Column B	-5.39	9.835	Yes	***	-6.810 to -3.969
	Veh vs Vit-D3+mtRNA	-0.04189	0.1359	No	ns	-0.8247 to 0.7409			Column A vs Column C	-0.04875	0.07957	No	ns	-1.637 to 1.540
									Column A vs Column D	0.8023	1.309	No	ns	-0.7861 to 2.391
	Table Analyzed	Ifnb
	Column B	mtRNA							Table Analyzed	Data 1
	vs	vs							Column B
	Column D	Vit-D3+mtRNA							vs	vs
									Column D
	Unpaired t test
	P value	0.001							Unpaired t test
	P value summary	***							P value	< 0.0001
	Are means signif. different? (P < 0.05)	Yes							P value summary	***
	One- or two-tailed P value?	Two-tailed							Are means signif. different? (P < 0.05)	Yes
	t, df	t=4.611 df=10							One- or two-tailed P value?	Two-tailed
									t, df	t=7.206 df=8
Human IFNb (FACS)
	vehicle	mtRNA	Vit-D3	Vit-D3+mtRNA
	89.7015	153.333	95.5224	107.164
	100.299	142.289	102.338	102.04
	100.348	148.955	101.841	112.189
	90.995	142.139	88.3582	102.687
	91.5423	148.358	97.6617	107.015
	100.199	141.095	97.1144	125.97
	Table Analyzed	Data 1
	Column B	mtRNA
	vs	vs
	Column D	VitD3+mtRNA
	Unpaired t test
	P value	< 0.0001
	P value summary	***
	Are means signif. different? (P < 0.05)	Yes
	One- or two-tailed P value?	Two-tailed
	t, df	t=9.629 df=11
	ANOVA Table	SS	df	MS
	Treatment (between columns)	11340	3	3780
	Residual (within columns)	776.9	21	37
	Total	12120	24
	Dunnett's Multiple Comparison Test	Mean Diff.	q	Significant? P < 0.05?	Summary	95% CI of diff
	vehicle vs mtRNA	-52.05	14.61	Yes	***	-61.06 to -43.03
	vehicle vs VitD3	-2.999	0.8421	No	ns	-12.02 to 6.018
	vehicle vs VitD3+mtRNA	-14.93	4.055	Yes	**	-24.26 to -5.608
	FACS data are available for secondary analysis in FlowRepository:
	#FR-FCM-Z236,
	#FR-FCM-Z2R6,
	#FR-FCM-ZYPU,
	#FR-FCM-ZYUU,
	#FR-FCM-Z5QA

## Sheet: Panel H
	Image files and associated metadata are available in Figshare:
	Hoang, Anh Cuong; Sasi-Szabó, László; Pál, Tibor; Szabó, Tamás; Diedrich, Victoria; Herwig, Annika; et al. (2022):
	Mitochondrial RNA stimulates beige adipocyte development.
	Dataset.
	https://doi.org/10.6084/m9.figshare.21202400
	Replicate experiments are shared upon request.

## Sheet: Panel I
	vehicle	P12912
IRF7 (FACS MFI%)	101	141
	98	126
	103	122
	97	128
	90	141
	Unpaired t test
	P value	< 0.0001
	P value summary	***
	Are means signif. different? (P < 0.05)	Yes
	One- or two-tailed P value?	Two-tailed
	t, df	t=7.447 df=8
	FACS data are available for secondary analysis in FlowRepository:
	#FR-FCM-Z236,
	#FR-FCM-Z2R6,
	#FR-FCM-ZYPU,
	#FR-FCM-ZYUU,
	#FR-FCM-Z5QA

## Sheet: Panel J
	Lean	Obese
CAMP	102.213	87.0201		Unpaired t test
	100.925	94.8258		P value	0.0033
	99.0751	90.1332		P value summary	**
	101.874	94.8804		Are means signif. different? (P < 0.05)	Yes
	98.1306	94.7711		One- or two-tailed P value?	Two-tailed
	105.827	83.3985		t, df	t=3.338 df=20
	94.1738	87.7911
	101.099	105.006
	94.4677	88.3004
	108.997	81.3605
	92.4819	86.7262
	94.842
	103.716
CORO1A	90.9485	110.161		Unpaired t test
	105.236	118.509		P value	< 0.0001
	103.835	99.1084		P value summary	***
	100.658	136.304		Are means signif. different? (P < 0.05)	Yes
	99.344	145.472		One- or two-tailed P value?	Two-tailed
	96.2019	105.791		t, df	t=5.015 df=30
	101.253	130.823
	102.561	110.604
	94.2593	140.266
	89.8022	109.534
	105.79	114.478
	105.92
	104.273
CYP27A1	100	148.643		Unpaired t test
	98.657	123.24		P value	< 0.0001
	102.766	121.877		P value summary	***
	98.5854	136.406		Are means signif. different? (P < 0.05)	Yes
	106.627	114.478		One- or two-tailed P value?	Two-tailed
	88.3681	142.784		t, df	t=5.015 df=30
	98.2588	111.441
	106.746	104.924
	98.6349	120.893
	101.803	121.44
	98.5371	124.215
	105.182	127.179
	110.241	128.2
	85.6215
	78.5558
