# Supplementary material for: Mitochondrial RNA stimulates beige adipocyte development in young mice
Source: Nat Metab. 2022 Nov 28;4(12):1684–96. doi: 10.1038/s42255-022-00683-w (PMC9771821; doi:10.1038/s42255-022-00683-w)
Supplement: Source Data Fig. 5 — Source data for graphs/statistics, histology images and other source data. [file 42255_2022_683_MOESM8_ESM.xlsx]

## Sheet: Panel A,C
A				C
	NFD	HFD			Vdr	NFD	HFD
Vdr	0.789171	0.0609491				1.20816	0.626814
	1.30522	0.749571				1.39402	1.23129
	1.18256	0.757045				1.19955	0.556517
	1.02826	0.270246				0.532152	0.642338
	1.0758	0.469064				0.930155	0.878914
	0.742143	0.608235				0.910475	0.5183
Irf7	1.04942	1.5428			Irf7	0.752166	2.08693
	0.872244	1.85904				1.04264	2.81411
	1.05368	2.66514				1.07627	2.64415
	0.940982	2.78009				1.15739	2.39499
	1.14046	3.76672				0.459615	2.12759
	0.966149	1.0806				0.779721	2.6449
Data are represented as CIM (heatmap), with fold change.

## Sheet: Panel D
Images
		Image files and associated metadata are available in Figshare:
		Hoang, Anh Cuong; Sasi-Szabó, László; Pál, Tibor; Szabó, Tamás; Diedrich, Victoria; Herwig, Annika; et al. (2022):
		Mitochondrial RNA stimulates beige adipocyte development.
		Dataset.
		https://doi.org/10.6084/m9.figshare.21202400
		Replicate experiments are shared upon request.

## Sheet: Panel E
	Image files and associated metadata are available in Figshare:
	Hoang, Anh Cuong; Sasi-Szabó, László; Pál, Tibor; Szabó, Tamás; Diedrich, Victoria; Herwig, Annika; et al. (2022):
	Mitochondrial RNA stimulates beige adipocyte development.
	Dataset.
	https://doi.org/10.6084/m9.figshare.21202400
	Replicate experiments are shared upon request.

## Sheet: Panel F
	Image files and associated metadata are available in Figshare:
	Hoang, Anh Cuong; Sasi-Szabó, László; Pál, Tibor; Szabó, Tamás; Diedrich, Victoria; Herwig, Annika; et al. (2022):
	Mitochondrial RNA stimulates beige adipocyte development.
	Dataset.
	https://doi.org/10.6084/m9.figshare.21202400
	Replicate experiments are shared upon request.

## Sheet: Panel H
													Image files and associated metadata are available in Figshare:
													Hoang, Anh Cuong; Sasi-Szabó, László; Pál, Tibor; Szabó, Tamás; Diedrich, Victoria; Herwig, Annika; et al. (2022):
													Mitochondrial RNA stimulates beige adipocyte development.
													Dataset.
													https://doi.org/10.6084/m9.figshare.21202400
													Replicate experiments are shared upon request.
	iAT	iAT	eAT	eAT
BW%	Vehicle	mtRNA	Vehicle	mtRNA
	2.1	1.07	2.6	2.25
	1.43	0.91	2.09	1.49
	1.85	0.89	2.65	1.66
	2	1.04	2.89	1.84
	1.26	0.87	2.17	1.79
	1.63	1.2	2.57	1.8
	Table Analyzed	WAT %		Table Analyzed	WAT %
	Column A			Column C
	vs	vs		vs	vs
	Column B			Column D
	Unpaired t test			Unpaired t test
	P value	0.0006		P value	0.0017
	P value summary	***		P value summary	**
	Are means signif. different? (P < 0.05)	Yes		Are means signif. different? (P < 0.05)	Yes
	One- or two-tailed P value?	Two-tailed		One- or two-tailed P value?	Two-tailed
	t, df	t=4.947 df=10		t, df	t=4.263 df=10
CASP1%	Vehicle	mtRNA
	91.4894	59.5745
	91.4894	53.1915
	104.875	59.5745
	100.058	53.1915
	104.255	57.4468
	112.766	85.1064
	Table Analyzed	caspase
	Column A	Vehicle
	vs	vs
	Column B	mtRNA
	Unpaired t test
	P value	< 0.0001
	P value summary	***
	Are means signif. different? (P < 0.05)	Yes
	One- or two-tailed P value?	Two-tailed
	t, df	t=6.549 df=10

## Sheet: Panel G
	iAT %
	Vehicle (HFD)	Vit-D3 (HFD)
	1.18	0.61
	1.36	0.81
	1.17	0.86
	1.18	0.79
	1.178	0.8
	1.16	0.76
		Unpaired t test
		P value	< 0.0001
		P value summary	***
		Are means signif. different? (P < 0.05)	Yes
		One- or two-tailed P value?	Two-tailed
		t, df	t=6.232 df=13
	CASP1 (%)
	Vehicle (HFD)	Vit-D3 (HFD)
	104.854	91.2621
	88.0259	76.3754
	115.21	96.4401
	93.2039	73.1392
	97.7346	75.0809
	100.971	69.9029
		Unpaired t test
		P value	0.0074
		P value summary	**
		Are means signif. different? (P < 0.05)	Yes
		One- or two-tailed P value?	Two-tailed
		t, df	t=3.345 df=10

## Sheet: Panel I
					Image files and associated metadata are available in Figshare:
					Hoang, Anh Cuong; Sasi-Szabó, László; Pál, Tibor; Szabó, Tamás; Diedrich, Victoria; Herwig, Annika; et al. (2022):
					Mitochondrial RNA stimulates beige adipocyte development.
					Dataset.
					https://doi.org/10.6084/m9.figshare.21202400
					Replicate experiments are shared upon request.

## Sheet: Panel J
	vehicle	mtRNA
MTR	89	114
	101	119
	99	117
	87	108
	95	117
	101	118
	Table Analyzed	MTR
	Column A	vehicle
	vs	vs
	Column B	mtRNA
	Unpaired t test
	P value	< 0.0001
	P value summary	***
	Are means signif. different? (P < 0.05)	Yes
	One- or two-tailed P value?	Two-tailed
	t, df	t=6.737 df=10
	vehicle	mtRNA
MTY (MFI)	3503	1868
	3410	1904
	3334	2070
	3425	2015
	3441	1983
	3297	1948
mito-dT derived from these values
%	102.03	143.164
	98.4931	180.375
	100.898	135.786
	97.9624	180.554
	97.229	176.523
	103.365	151.895
	FACS data are available for secondary analysis in FlowRepository:
	#FR-FCM-Z236,
	#FR-FCM-Z2R6,
	#FR-FCM-ZYPU,
	#FR-FCM-ZYUU,
	#FR-FCM-Z5QA
