# Supplementary material for: Mitochondrial RNA stimulates beige adipocyte development in young mice
Source: Nat Metab. 2022 Nov 28;4(12):1684–96. doi: 10.1038/s42255-022-00683-w (PMC9771821; doi:10.1038/s42255-022-00683-w)
Supplement: Source Data Extended Data Fig. 1 — Source data for graphs/statistics, histology images and other source data. [file 42255_2022_683_MOESM9_ESM.xlsx]

## Sheet: Panel A, Top
Block Type	96-Well 0.2-mL Block
Calibration Background is expired	No
Calibration Background performed on	01-08-2020
Calibration Pure Dye ABY is expired	No
Calibration Pure Dye ABY performed on	01-08-2020
Calibration Pure Dye FAM is expired	No
Calibration Pure Dye FAM performed on	01-08-2020
Calibration Pure Dye JUN is expired	No
Calibration Pure Dye JUN performed on	01-08-2020
Calibration Pure Dye NED is expired	No
Calibration Pure Dye NED performed on	01-08-2020
Calibration Pure Dye ROX is expired	No
Calibration Pure Dye ROX performed on	01-08-2020
Calibration Pure Dye SYBR is expired	No
Calibration Pure Dye SYBR performed on	01-08-2020
Calibration Pure Dye TAMRA is expired	No
Calibration Pure Dye TAMRA performed on	01-08-2020
Calibration Pure Dye VIC is expired	No
Calibration Pure Dye VIC performed on	01-08-2020
Calibration ROI is expired	No
Calibration ROI performed on	01-08-2020
Calibration Uniformity is expired	No
Calibration Uniformity performed on	01-08-2020
Chemistry	SYBR_GREEN
Date Created	2020-07-14 14:56:50 PM CEST
Experiment Barcode
Experiment Comment
Experiment File Name	D:\Users\INSTR-USER\experiments\Haidong Yu\2020-07-14_HY_mtDNA ratio from PD6 and PD56.eds
Experiment Name	2020-07-14_HY_mtDNA ratio from PD6 and PD56
Experiment Run End Time	2020-07-14 15:56:35 PM CEST
Experiment Type	Comparative Cт (ΔΔCт)
Instrument Name	272321976
Instrument Serial Number	272321976
Instrument Type	QuantStudio™ 3 System
Passive Reference
Post-read Stage/Step
Pre-read Stage/Step
Quantification Cycle Method	Ct
Signal Smoothing On	true
Stage where Melt Analysis is performed	Stage3
Stage/ Cycle where Ct Analysis is performed	Stage2, Step2
User Name
Well	Well Position	Sample Name	Sample Color	Target Name	Target Color				HK2	16s	dCt	Average	ddCt	Relative Transcription
1	A1	9581	RGB(176,23,31)	HK2	RGB(176,23,31)		Adult	9581	25.2974	16.8268	-8.47055		-8.47055	354.723
2	A2	9581	RGB(176,23,31)	HK2	RGB(176,23,31)			9582	26.8508	18.9608	-7.89004		-7.89004	237.213
3	A3	9582	RGB(0,0,255)	HK2	RGB(176,23,31)			9583	25.745	17.765	-7.97997		-7.97997	252.47
4	A4	9582	RGB(0,0,255)	HK2	RGB(176,23,31)			9584	25.9907	17.1326	-8.85813		-8.85813	464.047
5	A5	9583	RGB(0,139,69)	HK2	RGB(176,23,31)			9585	27.1354	18.7454	-8.38999		-8.38999	335.458
6	A6	9583	RGB(0,139,69)	HK2	RGB(176,23,31)			9593	26.7486	18.826	-7.92258		-7.92258	242.625
7	A7	9584	RGB(255,127,0)	HK2	RGB(176,23,31)		Infant	9650	24.3428	17.0341	-7.30872		-7.30872	158.541
8	A8	9584	RGB(255,127,0)	HK2	RGB(176,23,31)			9651	24.4337	16.9162	-7.51743		-7.51743	183.22
9	A9	9585	RGB(139,137,112)	HK2	RGB(176,23,31)			9652	24.4849	17.114	-7.37094		-7.37094	165.529
10	A10	9585	RGB(139,137,112)	HK2	RGB(176,23,31)			9653	24.5145	16.8226	-7.6919		-7.6919	206.773
11	A11	9593	RGB(238,121,66)	HK2	RGB(176,23,31)			9654	24.6416	15.9778	-8.66384		-8.66384	405.578
12	A12	9593	RGB(238,121,66)	HK2	RGB(176,23,31)			9655	24.223	16.1521	-8.07089		-8.07089	268.894
13	B1	9581	RGB(176,23,31)	16s	RGB(0,0,255)
14	B2	9581	RGB(176,23,31)	16s	RGB(0,0,255)
15	B3	9582	RGB(0,0,255)	16s	RGB(0,0,255)
16	B4	9582	RGB(0,0,255)	16s	RGB(0,0,255)				HK2	Nd1	dCt	Average	ddCt	Relative Transcription
17	B5	9583	RGB(0,139,69)	16s	RGB(0,0,255)		Adult	9581	25.2974	17.4234	-7.87394	-7.68511	-7.87394	234.581
18	B6	9583	RGB(0,139,69)	16s	RGB(0,0,255)			9582	26.8508	19.3389	-7.5119		-7.5119	182.519
19	B7	9584	RGB(255,127,0)	16s	RGB(0,0,255)			9583	25.745	18.3436	-7.40134		-7.40134	169.054
20	B8	9584	RGB(255,127,0)	16s	RGB(0,0,255)			9584	25.9907	17.7549	-8.23582		-8.23582	301.458
21	B9	9585	RGB(139,137,112)	16s	RGB(0,0,255)			9585	27.1354	19.2963	-7.8391		-7.8391	228.984
22	B10	9585	RGB(139,137,112)	16s	RGB(0,0,255)			9593	26.7486	19.5	-7.24858		-7.24858	152.069
23	B11	9593	RGB(238,121,66)	16s	RGB(0,0,255)		Infant	9650	24.3428	17.4443	-6.8985		-6.8985	119.304
24	B12	9593	RGB(238,121,66)	16s	RGB(0,0,255)			9651	24.4337	17.2615	-7.17218		-7.17218	144.226
25	C1	9581	RGB(176,23,31)	mtNd1	RGB(0,139,69)			9652	24.4849	17.4903	-6.9946		-6.9946	127.522
26	C2	9581	RGB(176,23,31)	mtNd1	RGB(0,139,69)			9653	24.5145	17.2865	-7.22807		-7.22807	149.923
27	C3	9582	RGB(0,0,255)	mtNd1	RGB(0,139,69)			9654	24.6416	16.4899	-8.1517		-8.1517	284.384
28	C4	9582	RGB(0,0,255)	mtNd1	RGB(0,139,69)			9655	24.223	16.72	-7.50303		-7.50303	181.4
29	C5	9583	RGB(0,139,69)	mtNd1	RGB(0,139,69)
30	C6	9583	RGB(0,139,69)	mtNd1	RGB(0,139,69)
31	C7	9584	RGB(255,127,0)	mtNd1	RGB(0,139,69)
32	C8	9584	RGB(255,127,0)	mtNd1	RGB(0,139,69)
33	C9	9585	RGB(139,137,112)	mtNd1	RGB(0,139,69)
34	C10	9585	RGB(139,137,112)	mtNd1	RGB(0,139,69)
35	C11	9593	RGB(238,121,66)	mtNd1	RGB(0,139,69)
36	C12	9593	RGB(238,121,66)	mtNd1	RGB(0,139,69)
37	D1	9581	RGB(176,23,31)	mtCo1	RGB(238,238,0)
38	D2	9581	RGB(176,23,31)	mtCo1	RGB(238,238,0)
39	D3	9582	RGB(0,0,255)	mtCo1	RGB(238,238,0)
40	D4	9582	RGB(0,0,255)	mtCo1	RGB(238,238,0)
41	D5	9583	RGB(0,139,69)	mtCo1	RGB(238,238,0)
42	D6	9583	RGB(0,139,69)	mtCo1	RGB(238,238,0)
43	D7	9584	RGB(255,127,0)	mtCo1	RGB(238,238,0)
44	D8	9584	RGB(255,127,0)	mtCo1	RGB(238,238,0)
45	D9	9585	RGB(139,137,112)	mtCo1	RGB(238,238,0)
46	D10	9585	RGB(139,137,112)	mtCo1	RGB(238,238,0)
47	D11	9593	RGB(238,121,66)	mtCo1	RGB(238,238,0)
48	D12	9593	RGB(238,121,66)	mtCo1	RGB(238,238,0)
49	E1	9650	RGB(142,56,142)	HK2	RGB(176,23,31)
50	E2	9650	RGB(142,56,142)	HK2	RGB(176,23,31)
51	E3	9651	RGB(198,113,113)	HK2	RGB(176,23,31)
52	E4	9651	RGB(198,113,113)	HK2	RGB(176,23,31)
53	E5	9652	RGB(0,245,255)	HK2	RGB(176,23,31)
54	E6	9652	RGB(0,245,255)	HK2	RGB(176,23,31)
55	E7	9653	RGB(238,220,130)	HK2	RGB(176,23,31)
56	E8	9653	RGB(238,220,130)	HK2	RGB(176,23,31)
57	E9	9654	RGB(238,238,0)	HK2	RGB(176,23,31)
58	E10	9654	RGB(238,238,0)	HK2	RGB(176,23,31)
59	E11	9655	RGB(142,142,56)	HK2	RGB(176,23,31)
60	E12	9655	RGB(142,142,56)	HK2	RGB(176,23,31)
61	F1	9650	RGB(142,56,142)	16s	RGB(0,0,255)
62	F2	9650	RGB(142,56,142)	16s	RGB(0,0,255)
63	F3	9651	RGB(198,113,113)	16s	RGB(0,0,255)
64	F4	9651	RGB(198,113,113)	16s	RGB(0,0,255)
65	F5	9652	RGB(0,245,255)	16s	RGB(0,0,255)
66	F6	9652	RGB(0,245,255)	16s	RGB(0,0,255)
67	F7	9653	RGB(238,220,130)	16s	RGB(0,0,255)
68	F8	9653	RGB(238,220,130)	16s	RGB(0,0,255)
69	F9	9654	RGB(238,238,0)	16s	RGB(0,0,255)
70	F10	9654	RGB(238,238,0)	16s	RGB(0,0,255)
71	F11	9655	RGB(142,142,56)	16s	RGB(0,0,255)
72	F12	9655	RGB(142,142,56)	16s	RGB(0,0,255)
73	G1	9650	RGB(142,56,142)	mtNd1	RGB(0,139,69)
74	G2	9650	RGB(142,56,142)	mtNd1	RGB(0,139,69)
75	G3	9651	RGB(198,113,113)	mtNd1	RGB(0,139,69)
76	G4	9651	RGB(198,113,113)	mtNd1	RGB(0,139,69)
77	G5	9652	RGB(0,245,255)	mtNd1	RGB(0,139,69)
78	G6	9652	RGB(0,245,255)	mtNd1	RGB(0,139,69)
79	G7	9653	RGB(238,220,130)	mtNd1	RGB(0,139,69)
80	G8	9653	RGB(238,220,130)	mtNd1	RGB(0,139,69)
81	G9	9654	RGB(238,238,0)	mtNd1	RGB(0,139,69)
82	G10	9654	RGB(238,238,0)	mtNd1	RGB(0,139,69)
83	G11	9655	RGB(142,142,56)	mtNd1	RGB(0,139,69)
84	G12	9655	RGB(142,142,56)	mtNd1	RGB(0,139,69)
85	H1	9650	RGB(142,56,142)	mtCo1	RGB(238,238,0)
86	H2	9650	RGB(142,56,142)	mtCo1	RGB(238,238,0)
87	H3	9651	RGB(198,113,113)	mtCo1	RGB(238,238,0)
88	H4	9651	RGB(198,113,113)	mtCo1	RGB(238,238,0)
89	H5	9652	RGB(0,245,255)	mtCo1	RGB(238,238,0)
90	H6	9652	RGB(0,245,255)	mtCo1	RGB(238,238,0)
91	H7	9653	RGB(238,220,130)	mtCo1	RGB(238,238,0)
92	H8	9653	RGB(238,220,130)	mtCo1	RGB(238,238,0)
93	H9	9654	RGB(238,238,0)	mtCo1	RGB(238,238,0)
94	H10	9654	RGB(238,238,0)	mtCo1	RGB(238,238,0)
95	H11	9655	RGB(142,142,56)	mtCo1	RGB(238,238,0)
96	H12	9655	RGB(142,142,56)	mtCo1	RGB(238,238,0)

## Sheet: Panel A, Bottom
	Young		Adult
	Vehicle	mtRNA	Vehicle	mtRNA
Il6	0.887241	25.3749	1.03389	161.379
	0.921097	13.2881	0.887837	188.892
	1.22364	19.3821	1.08941	188.62
Ifna	0.975667	4.57523	1.28242	5.69037
	0.738716	4.33868	1.13406	8.85043
	1.38746	3.17169	0.687593	17.2433
Tnfa	0.984729	0.997954	1.38774	2.5993
	0.940006	0.729129	0.803855	2.88079
	1.08032	0.578167	0.896423	5.39836
	Data transformed into CIM (heatmap).
	Row Z-scores are shown.

## Sheet: Panel A, image files
	Image files and associated metadata are available in Figshare:
	Hoang, Anh Cuong; Sasi-Szabó, László; Pál, Tibor; Szabó, Tamás; Diedrich, Victoria; Herwig, Annika; et al. (2022):
	Mitochondrial RNA stimulates beige adipocyte development.
	Dataset.
	https://doi.org/10.6084/m9.figshare.21202400
	Replicate experiments are shared upon request.

## Sheet: Panel B, E
Note: inserts from these images are shown in Fig. 1.
Image files and associated metadata are available in Figshare:
Hoang, Anh Cuong; Sasi-Szabó, László; Pál, Tibor; Szabó, Tamás; Diedrich, Victoria; Herwig, Annika; et al. (2022):
Mitochondrial RNA stimulates beige adipocyte development.
Dataset.
https://doi.org/10.6084/m9.figshare.21202400
Replicate experiments are shared upon request.

## Sheet: Panel C,D,F
NGS data are available in GEO.
FACS analysis as follows:
	Young	Young	Adult	Adult
MFI values	vehicle	transfected	vehicle	transfected
	531	9816	507	8623
	542	9342	502	9458
	530	10397	417	9791
Nd1 level	0.68	2.4	0.77	1.28
	1.01	2.14	0.65	1.65
	0.78	3.5	0.89	1.89
	NGS data are available in GEO: #GSE185317, #GSE125405, #GSE133500
	Gene networks are visualized in this open resource:
	Gene Networks of the Thermogenic Adipose Tissue - Universität Ulm (uni-ulm.de)
