# Supplementary material for: Mitochondrial RNA stimulates beige adipocyte development in young mice
Source: Nat Metab. 2022 Nov 28;4(12):1684–96. doi: 10.1038/s42255-022-00683-w (PMC9771821; doi:10.1038/s42255-022-00683-w)
Supplement: Source Data Extended Data Fig. 2 — Source data for graphs/statistics, histology images and other source data. [file 42255_2022_683_MOESM10_ESM.xlsx]

## Sheet: Panel A ELISA
IRF7 level ELISA		infant	adult
		0.15625	5.78125
		0.1875	11.6571
		0.205882	7.05882
		0.363636	7.74286
		0.25	10.871
		0.3125	12
		ng/ml	mg/ml	ng/mg
Sample ID	Abs	IRF7	protein	IRF7
1	0.2	0.077	0.032	2.40625
2	0.135	0.012	0.032	0.375
3	0.128	0.005	0.032	0.15625
4	0.133	0.01	0.034	0.294118
5	0.145	0.022	0.032	0.6875
6	0.15	0.027	0.035	0.771429
7	0.144	0.021	0.029	0.724138
8	0.146	0.023	0.031	0.741935
9	0.128	0.005	0.032	0.15625
10	0.129	0.006	0.032	0.1875
11	0.16	0.037	0.032	1.15625
12	0.531	0.408	0.035	11.6571
13	0.137	0.014	0.033	0.424242
14	0.129	0.006	0.031	0.193548
15	0.131	0.008	0.032	0.25
16	0.143	0.02	0.034	0.588235
17	0.122	-0.001	0.031	-0.0322581
18	0.163	0.04	0.033	1.21212
19	0.133	0.01	0.031	0.322581
20	0.135	0.012	0.032	0.375
21	0.134	0.011	0.032	0.34375
22	0.144	0.021	0.033	0.636364
23	0.13	0.007	0.031	0.225806
24	0.138	0.015	0.032	0.46875
25	0.132	0.009	0.031	0.290323
26	0.149	0.026	0.034	0.764706
27	0.13	0.007	0.034	0.205882
28	0.135	0.012	0.033	0.363636
29	0.171	0.048	0.034	1.41176
30	0.394	0.271	0.035	7.74286
31	0.131	0.008	0.032	0.25
32	0.133	0.01	0.032	0.3125
33	0.46	0.337	0.031	10.871
blank	0.495	0.372	0.031	12
blank	0.123	0
		ng/ml	mg/ml	ng/mg
		IRF7	protein	IRF7

## Sheet: Panel B-E images
	Image files and associated metadata are available in Figshare:
	Hoang, Anh Cuong; Sasi-Szabó, László; Pál, Tibor; Szabó, Tamás; Diedrich, Victoria; Herwig, Annika; et al. (2022):
	Mitochondrial RNA stimulates beige adipocyte development.
	Dataset.
	https://doi.org/10.6084/m9.figshare.21202400
	Replicate experiments are shared upon request.

## Sheet: Panel F
	Vehicle	anti-IFNb
IRF7 (FACS %)	67.4221	37.1003
	84.2388	21.6289
	130.446	25.1992
	104.16	29.08
	113.733	15.7819
	FACS data are available for secondary analysis in FlowRepository:
	#FR-FCM-Z236,
	#FR-FCM-Z2R6,
	#FR-FCM-ZYPU,
	#FR-FCM-ZYUU,
	#FR-FCM-Z5QA

## Sheet: Panel G,H (NGS)
NGS data are available in GEO: #GSE185317, #GSE125405, #GSE133500
Gene networks are visualized in this open resource:
Gene Networks of the Thermogenic Adipose Tissue - Universität Ulm (uni-ulm.de)

## Sheet: Panel I
Young liver	Adult liver	Young muscle	Adult muscle	Irf7
1.445	0.956	0.955	0.63
0.719	1.058	0.909	1.481
1.19	0.868	0.836	0.964
0.598	1.178	1.254	0.647
1.353	1.265	1.098	0.825

## Sheet: Panel J
FACS data are available for secondary analysis in FlowRepository:
#FR-FCM-Z236,
#FR-FCM-Z2R6,
#FR-FCM-ZYPU,
#FR-FCM-ZYUU,
#FR-FCM-Z5QA

## Sheet: Panel K
	Young liver	Adult liver	Young muscle	Adult muscle
Aim2	0.922	0.117	0.998	0.24
	1.022	0.134	0.847	0.192
	1.061	0.101	1.184	0.368
Ddx41	0.894	1.33	0.876	0.58
	1.047	1.392	0.946	0.391
	1.068	0.927	1.206	0.462
Ifi205	1.374	0.112	1.617	5.913
	0.816	0.148	0.858	4.331
	0.892	0.137	0.72	1.503
Tmem173	1.027	0.117	0.742	0.194
	1.014	0.194	1.027	0.162
	0.96	0.121	1.312	0.169
Md21d1	0.966	0.136	1.101	0.224
	1.146	0.199	0.714	0.262
	0.904	0.088	1.272	0.189

## Sheet: Panel M
wt		Irf7 KO
Vehicle	mtRNA	Vehicle	mtRNA
2.40221	7.2896	0.705284	3.41724
0.687707	7.58602	0.914465	3.42332
0.60532	9.11886	1.55049	4.2962
0.754263	5.82804	1.01963	2.59457
1.16597	5.72248	0.906373	2.85803
1.13707	7.36791	1.08206	2.22592
ANOVA Table	SS	df	MS
Dunnett's Multiple Comparison Test	Mean Diff.	q	Significant? P < 0.05?	Summary	95% CI of diff
Veh vs mtRNA	-6.027	12.82	Yes	***	-7.221 to -4.832
Veh vs Veh	0.09571	0.2036	No	ns	-1.099 to 1.290
Veh vs mtRNA	-2.01	4.276	Yes	**	-3.205 to -0.8160
Table Analyzed	Ifnb		Table Analyzed	Ifnb
Column A	Veh		Column C	Veh
vs	vs		vs	vs
Column B	mtRNA		Column D	mtRNA
Unpaired t test			Unpaired t test
P value	< 0.0001		P value	< 0.0001
P value summary	***		P value summary	***
Are means signif. different? (P < 0.05)	Yes		Are means signif. different? (P < 0.05)	Yes
One- or two-tailed P value?	Two-tailed		One- or two-tailed P value?	Two-tailed
t, df	t=10.36 df=10		t, df	t=6.537 df=10
