# Supplementary material for: Mitochondrial RNA stimulates beige adipocyte development in young mice
Source: Nat Metab. 2022 Nov 28;4(12):1684–96. doi: 10.1038/s42255-022-00683-w (PMC9771821; doi:10.1038/s42255-022-00683-w)
Supplement: Source Data Extended Data Fig. 3 — Source data for graphs/statistics. [file 42255_2022_683_MOESM11_ESM.xlsx]

## Sheet: Panel A,B
A	NGS data are available in GEO: #GSE185317, #GSE125405, #GSE133500
	Gene networks are visualized in this open resource:
	Gene Networks of the Thermogenic Adipose Tissue - Universität Ulm (uni-ulm.de)
B	Irf7 WAT	Irf7 BAT		Furthermore:	NGS data are available in GEO: #GSE185317, #GSE125405, #GSE133500
	0.444962	0.817405
	1.07361	0.633617
	1.02305	0.261886
	1.35279	0.493266
	1.51252	0.306996
Ifnb	Vehicle	poly(dA:dT)
	1.45209	1.91677
	2.15313	1.54995
	1.80007	0.831389
	1.42769	1.63391
	1.39134	2.48017
	0.769262	1.04661
	0.802851	0.551019
	1.01182	1.43067
