# Supplementary material for: Mitochondrial RNA stimulates beige adipocyte development in young mice
Source: Nat Metab. 2022 Nov 28;4(12):1684–96. doi: 10.1038/s42255-022-00683-w (PMC9771821; doi:10.1038/s42255-022-00683-w)
Supplement: Source Data Extended Data Fig. 4 — Source data for graphs/statistics, histology images and other source data. [file 42255_2022_683_MOESM12_ESM.xlsx]

## Sheet: Panel A
A
	Image files and associated metadata are available in Figshare:
	Hoang, Anh Cuong; Sasi-Szabó, László; Pál, Tibor; Szabó, Tamás; Diedrich, Victoria; Herwig, Annika; et al. (2022):
	Mitochondrial RNA stimulates beige adipocyte development.
	Dataset.
	https://doi.org/10.6084/m9.figshare.21202400
	Replicate experiments are shared upon request.

## Sheet: Panels B-F
These data are derived from NGS analyses, and are available in GEO.						NGS data are available in GEO: #GSE185317, #GSE125405, #GSE133500
						Gene networks are visualized in this open resource:
Remainder qPCR analyses:						Gene Networks of the Thermogenic Adipose Tissue - Universität Ulm (uni-ulm.de)
B
Prdm16	Young	Adult
	0.854333	0.0642356
	0.745472	0.0406845
	0.828114	0.0368602
	1.19848	0.0372686
	1.11559	0.0404191
	1.41813	0.115059
D
Ucp1	1.002	0.504		Unpaired t test
	0.905	0.484		P value	< 0.0001
	1.102	0.403		P value summary	***
	1.003	0.304		Are means signif. different? (P < 0.05)	Yes
	0.968	0.557		One- or two-tailed P value?	Two-tailed
	1.265	0.205		t, df	t=6.825 df=9
Ppargc1a	1.028	0.285		P value	< 0.0001
	0.974	0.372		P value summary	***
	0.998	0.394		Are means signif. different? (P < 0.05)	Yes
	0.957	0.393		One- or two-tailed P value?	Two-tailed
	0.944	0.324		t, df	t=17.50 df=10
	1.108	0.471
Cox7a1	0.953	0.605		Unpaired t test
	0.979	0.51		P value	0.0031
	1.072	0.258		P value summary	**
	0.942	0.857		Are means signif. different? (P < 0.05)	Yes
	1.046	0.711		One- or two-tailed P value?	Two-tailed
	1.065	0.863		t, df	t=3.868 df=10
Zic1	0.846	0.161		Unpaired t test
	0.879	0.249		P value	< 0.0001
	1.346	0.186		P value summary	***
	0.961	0.213		Are means signif. different? (P < 0.05)	Yes
	1.203	0.173		One- or two-tailed P value?	Two-tailed
	0.865	0.417		t, df	t=8.370 df=10
Fasn	0.888	0.802		Unpaired t test
	1.084	0.728		P value	0.5514
	1.039	0.9		P value summary	ns
	0.92	0.96		Are means signif. different? (P < 0.05)	No
	1.077	1.116		One- or two-tailed P value?	Two-tailed
	1.009	1.208		t, df	t=0.6164 df=10
F	UCP1	PPARGC1a		UCP1	TMEM26		UCP1	CIDEA
	121.388	178.85		121.388	107.546		121.388	3801.64
	145.061	142.294		145.061	113.141		145.061	3351.45
	146.365	143.572		146.365	121.862		146.365	5557.77
	93.9312	123.457		93.9312	92.6592		102.485	2963.53
	102.485	153.366		102.485	101.381		96.1301	1095.7
	96.1301	119.593		96.1301	120.586		90.3426	1951.96
	90.3426	121.477		90.3426	94.4726		100.698	3688.12
	100.698	150.103		100.698	102.353		100.787	1125.87
	100.787	141.906		100.787	92.016		96.8906	1688.3
	96.8906	119.384		96.8906	97.4199		102.997	2373.07
	98.0143	194.035		98.0143	92.6258		134.528	3762.68
	102.997	136.236		102.997	108.892		92.5635	3904.83
	134.528	213.147		134.528	118.043		102.279	4661.68
	92.5635	130.05		92.5635	95.6054		125.982	4984.77
	102.279	154.766		102.279	95.15		81.4548	1778.15
	125.982	293.276		125.982	99.8963		86.5305	875.42
	81.4548	148.189		81.4548	98.2042		94.4045	673.075
	86.5305	111.893		86.5305	100.357		101.836	5898.69
	94.4045	113.863		94.4045	120.711		106.246	3959.61
	101.836	179.019		101.836	95.9577		95.1161	3751.2
	88.6091	131.213		88.6091	113.774		91.5217	2760.5
	106.246	150.134		106.246	103.877		166.329	3299.44
	95.1161	142.475		95.1161	101.611		98.0689	1883.75
	91.5217	171.706		91.5217	99.5894		107.431	2815.72
	98.0689	119.918		98.0689	91.1305		110.387	2600.49
	107.431	146.273		107.431	114.038		93.6108	3549.87
	110.387	171.44		110.387	101.166		97.2369	1059.97
	93.6108	174.639		93.6108	96.4641		88.9876	977.736
	97.2369	106.491		97.2369	90.3074		98.1924	3549.87
	88.9876	165.027		88.9876	120.261		104.644	2984.86
	98.1924	168.697		98.1924	89.5819		99.8325	4584.21
	104.644	149.847		104.644	97.822		115.222	3409.03
	99.8325	130.919		99.8325	104.587
	115.222	167.247		115.222	99.8776
	UCP1	LHX8		UCP1	HOXC8		UCP1	HOXC9
	121.388	84.339		145.061	197.734		145.061	111.184
	145.061	83.8738		146.365	152.812		146.365	132.773
	146.365	88.2485		93.9312	255.58		93.9312	111.808
	93.9312	83.3498		102.485	172.239		102.485	120.708
	102.485	86.3449		96.1301	175.601		96.1301	127.89
	96.1301	82.9389		90.3426	241.012		90.3426	167.902
	90.3426	80.5443		100.698	239.05		100.698	136.942
	100.698	84.9956		100.787	336.671		100.787	118.907
	100.787	83.0679		96.8906	207.371		96.8906	133.44
	96.8906	80.055		98.0143	293.506		98.0143	97.6474
	98.0143	81.7366		102.997	180.272		102.997	115.595
	102.997	81.0513		134.528	121.199		134.528	99.7015
	134.528	88.8571		92.5635	301.438		92.5635	126.907
	92.5635	80.5215		102.279	183.655		102.279	125.453
	102.279	78.3803		125.982	176.236		125.982	123.916
	125.982	82.4489		81.4548	314.892		81.4548	125.982
	81.4548	81.6383		86.5305	276.378		86.5305	164.749
	86.5305	82.1949		94.4045	257.469		94.4045	122.127
	94.4045	82.0859		101.836	257.704		101.836	146.213
	101.836	81.0141		88.6091	246.345		88.6091	136.969
	88.6091	82.3154		106.246	310.378		106.246	133.944
	106.246	81.8191		95.1161	219.451		95.1161	130.826
	95.1161	77.3534		91.5217	197.748		91.5217	127.237
	91.5217	81.3003		166.329	223.722		166.329	123.704
	166.329	84.4438		98.0689	203.196		98.0689	134.654
	98.0689	87.0405		107.431	240.96		107.431	124.23
	107.431	83.6647		110.387	196.914		110.387	126.246
	110.387	85.253		93.6108	206.058		93.6108	151.331
	93.6108	83.122		97.2369	336.031		97.2369	145.437
	97.2369	82.3668		88.9876	237.489		88.9876	147.104
	88.9876	82.1857		98.1924	200.632		98.1924	120.903
	98.1924	81.6317		104.644	201.231		104.644	139.438
	104.644	82.9548		99.8325	201.21		99.8325	117.964
	99.8325	84.6054		115.222	204.28		115.222	133.284
