# Supplementary material for: Mitochondrial RNA stimulates beige adipocyte development in young mice
Source: Nat Metab. 2022 Nov 28;4(12):1684–96. doi: 10.1038/s42255-022-00683-w (PMC9771821; doi:10.1038/s42255-022-00683-w)
Supplement: Source Data Extended Data Fig. 5 — Source data for graphs/statistics. [file 42255_2022_683_MOESM13_ESM.xlsx]

## Sheet: Panel B
	Vehicle	5'ppp-dsRNA	Vehicle	3p-hp-RNA
Ucp1	0.958114	0.85168	0.690086	2.67329
	1.08899	0.925659	1.0357	2.90208
	0.958425	1.64678	1.39914	2.83411
Ppargc1a	0.943277	1.04527	1.08728	1.5969
	1.07483	1.03511	1.02022	1.17999
	0.930202	0.924239	0.901499	1.51973
Cidea	0.842687	0.876232	0.871936	2.08316
	1.11625	0.880648	1.47853	1.87097
	1.06309	0.728776	0.775686	1.50629
Dio2	0.940253	1.21513	0.661422	4.21517
	0.934433	1.3516	1.36207	3.22242
	1.13817	1.12774	1.11	3.7772
Cox7a1	0.979143	0.657365	0.837855	0.976032
	1.06978	0.72256	1.06948	0.939981
	0.954687	0.627037	1.11599	1.14962

## Sheet: Panel C
	Ucp1		Ppargc1a		Cidea		Dio2		Cox7a1
	Vehicle	poly(dA:dT)	Vehicle	poly(dA:dT)	Vehicle	poly(dA:dT)	Vehicle	poly(dA:dT)	Vehicle	poly(dA:dT)
	0.791872	4.25001	1.00272	2.47634	0.503	3.713	1.06	5.621	1.01195	0.322057
	1.10881	3.47294	0.892875	2.33091	1.188	3.355	0.892	6.016	1.02392	0.422669
	1.13891	4.23425	1.11694	2.89283	1.674	3.756	1.058	7.823	0.965099	0.489404
	Ucp1		Ppargc1a		Cidea		Dio2		Cox7a1
	Vehicle	poly (I:C)	Vehicle	poly (I:C)	Vehicle	poly (I:C)	Vehicle	poly (I:C)	Vehicle	poly (I:C)
	0.538	45.041	0.934	26.987	0.83	0.274	0.743	62.811	0.83	0.274
	1.774	58.722	0.991	27.99	1.106	0.792	1.448	59.98	1.106	0.792
	1.048	49.547	1.08	31.778	1.09	0.593	0.93	73.103	1.09	0.593

## Sheet: Panel D
	Ucp1		Ppargc1a		Cidea		Dio2		Cox7a1
	Vehicle	ssRNA41	Vehicle	ssRNA41	Vehicle	ssRNA41	Vehicle	ssRNA41	Vehicle	ssRNA41
	1.1719	0.530454	0.909879	1.09346	1.24419	0.45536	0.859367	0.903103	0.826484	1.09538
	0.853313	0.735466	1.02267	0.982892	0.803733	0.969559	1.07552	0.920356	1.03278	0.97899
	1.08956	0.944948	1.07468	0.868296	0.917625	0.821962	1.08194	0.734895	1.17154	0.953992
	0.9178	0.703538	0.993605	0.738584	1.08977	0.838543	0.839529	0.627841	0.901956	0.821577
	0.8759	0.758135	0.967071	0.935554	1.057	0.81047	0.768841	0.68634	1.13505	0.942399
	0.9873	0.717188	1.0407	1.09744	0.987	0.832	1.54927	0.869645	0.976787	0.979366

## Sheet: Panel E
	Ucp1		Ppargc1a		Cidea		Cox7a1
	Vehicle	naked poly(I:C)	Vehicle	naked poly(I:C)	Vehicle	naked poly(I:C)	Vehicle	naked poly(I:C)
	1.013	0.704	1.283	0.9687	1.89	1.106	1.01235	0.6879
	0.64536	0.688249	1.025	0.8697	1.235	0.908	1.0145	0.78456
	0.765	1.01123	1.025	0.9354	1.324	1.11	1.3658	0.66812
	1.23	1.236	0.987	0.90113	1.0123	1.143	0.9875	0.784236
	1.063	1.08	1.157	0.96109	0.4854	0.923	0.998541	0.68955
	0.981	1.245	1.058	1.13124	0.589	0.8108	1.03658	0.478963
