# Supplementary material for: Mitochondrial RNA stimulates beige adipocyte development in young mice
Source: Nat Metab. 2022 Nov 28;4(12):1684–96. doi: 10.1038/s42255-022-00683-w (PMC9771821; doi:10.1038/s42255-022-00683-w)
Supplement: Source Data Extended Data Fig. 6 — Source data for graphs/statistics, histology images and other source data. [file 42255_2022_683_MOESM14_ESM.xlsx]

## Sheet: Panels A-F
A
Il6						IL-6	(ELISA, not shown)
young			adult			Veh	mtRNA
Veh	mtRNA		Veh	mtRNA		132.935	1681.37
0.887241	25.3749		1.03389	161.379		58.4381	1332.78
0.921097	13.2881		0.887837	188.892		108.809	1553.71
1.22364	19.3821		1.08941	188.62		96.3203	455.473
1.24464	1.67532					99.1496	444.335
0.859744	2.06797		Unpaired t test			104.839	678.401
0.934517	2.78393		P value	< 0.0001		IL-6	FACS
1.23477	3.1126		P value summary	***		Veh	mtRNA
0.830094	4.36406		Are means signif. different? (P < 0.05)	Yes		115.654	187.512
0.975632	4.94488		One- or two-tailed P value?	Two-tailed		118.06	181.499
			t, df	t=19.57 df=4		115.855	185.208
						107.236	183.103
						104.229	182
						Unpaired t test
						P value	< 0.0001
						P value summary	***
						Are means signif. different? (P < 0.05)	Yes
						One- or two-tailed P value?	Two-tailed
						t, df	t=24.40 df=8
B								Image files and associated metadata are available in Figshare:
								Hoang, Anh Cuong; Sasi-Szabó, László; Pál, Tibor; Szabó, Tamás; Diedrich, Victoria; Herwig, Annika; et al. (2022):
								Mitochondrial RNA stimulates beige adipocyte development.
								Dataset.
								https://doi.org/10.6084/m9.figshare.21202400
								Replicate experiments are shared upon request.
	Original images in Figshare:
C	Accessible in Flow Repository								FACS data are available for secondary analysis in FlowRepository:
D		Vehicle	mtRNA	Vehicle	mtRNA	Vehicle	mtRNA		#FR-FCM-Z236,
	%SDH-A	103.004	135.622	99.4012	100.898	108.955	86.9403		#FR-FCM-Z2R6,
		110.3	163.519	99.1018	91.018	98.8806	106.716		#FR-FCM-ZYPU,
		87.5536	190.129	101.796	71.2575	92.1642	69.0299		#FR-FCM-ZYUU,
									#FR-FCM-Z5QA
E		Vehicle	IL-4	IL-6	mtRNA
	Ucp1	0.959482	3.27343	0.900748	4.56266
		0.742743	2.68115	1.11019	5.73158
		1.40322	2.83358	0.90858	5.2041
	Ppargc1a	0.885772	0.872771	1.04868	2.41228
		0.989006	0.759312	0.953579	2.08851
		1.14151	0.987799	0.764432	2.01194
	Cidea	1.06796	3.21326	1.13917	2.50635
		1.76001	4.15519	0.877831	3.28961
		0.532021	4.75023	1.09368	1.63205
	Dio2	0.88192	1.44694	0.942923	3.3626
		1.1837	1.30691	1.06053	2.46794
		0.957922	1.51807	1.1278	2.74541
		Vehicle	mtRNA
F	Ucp1	0.59	0.924
		1.027	2.235
		1.651	0.72
	Ppargc1a	1.056	0.447
		0.91	0.425
		1.042	0.532
	Cidea	0.622	1.175
		1.067	1.566
		1.508	0.946
	Dio2	0.804	0.55
		1.06	0.519
		1.173	0.68
	Cox7a1	0.919	0.734
		1.055	0.739
		1.031	0.841
