# Supplementary material for: Mitochondrial RNA stimulates beige adipocyte development in young mice
Source: Nat Metab. 2022 Nov 28;4(12):1684–96. doi: 10.1038/s42255-022-00683-w (PMC9771821; doi:10.1038/s42255-022-00683-w)
Supplement: Source Data Extended Data Fig. 7 — Source data for graphs/statistics and other source data. [file 42255_2022_683_MOESM15_ESM.xlsx]

## Sheet: Panel A
Irf3 level			Irf7 level
Vehicle	Vit-D3		Vehicle	Vit-D3
1.02473	0.771534		0.988193	0.130403
0.737272	0.772109		1.24402	0.0881358
0.76093	0.64716		0.813447	0.11148
0.973893	0.907959		1.22499	0.513054
1.01468	1.03273		1.14033	0.445551
1.01195	1.03577		1.21304	0.526157
Unpaired t test			Unpaired t test
P value	0.498		P value	< 0.0001
P value summary	ns		P value summary	***
Are means signif. different? (P < 0.05)	No		Are means signif. different? (P < 0.05)	Yes
One- or two-tailed P value?	Two-tailed		One- or two-tailed P value?	Two-tailed
t, df	t=0.7031 df=10		t, df	t=7.196 df=10

## Sheet: Panel B (indirect calorimetry)
Funktion	Datum	Zeit	Temp (ｰC)	Luftdruck (kPa)	Fluss(L/min)	SensorFluss(L/min)	CO2-Sensor (V)	CO2 (Vol%) humid	CO2 (Vol%) dry	dVol% CO2 dry	VCO2(mL/min)	O2-Sensor (V)	Vol% O2 humid	Vol% O2 dry	dVol% O2 dry	VO2(mL/min)	RQ	EE (mW)	EE (cal/min)	Tsens (ｰC)	Cage rH%	Fabs_pP(kPa)	Evaporation(mL/min)	VO2 (ml/g*h)	RER 0.6-1.2	EE (cal/min*g)
Measure	2021-03-26 16:03:09	16:03:09	23.4679	94.7517	1.38604	0.514159	0.822827	0.179608	0.18203	0.140863	1.92622	1.74208	20.4976	20.774	-0.172037	2.4658	0.781173	822.158	11.5043	30.0924	43.4126	1.25949	8.18007	#DIV/0!	0.781173	#DIV/0!
Measure	2021-03-26 16:04:09	16:04:09	23.4507	94.7484	1.38589	0.514971	0.818148	0.178573	0.180977	0.13981	1.91165	1.74203	20.4974	20.7733	-0.172714	2.48112	0.770477	824.99	11.544	30.0872	43.5808	1.26146	8.14433	#DIV/0!	0.770477	#DIV/0!
Measure	2021-03-26 16:05:09	16:05:09	23.4307	94.7553	1.3851	0.514588	0.833603	0.182003	0.184447	0.14328	1.95804	1.74171	20.4937	20.769	-0.177045	2.54209	0.770248	845.212	11.8269	30.0933	43.3921	1.25469	8.09774	#DIV/0!	0.770248	#DIV/0!
Measure	2021-03-26 16:06:09	16:06:09	23.4557	94.7593	1.3845	0.514276	0.840481	0.183523	0.18601	0.144843	1.97828	1.7412	20.487	20.7646	-0.181363	2.60964	0.758065	864.944	12.103	30.0905	44.0287	1.27157	8.26044	#DIV/0!	0.758065	#DIV/0!
Measure	2021-03-26 16:07:09	16:07:09	23.3698	94.7481	1.38474	0.512662	0.848458	0.185303	0.187842	0.146675	2.00338	1.74105	20.4863	20.7671	-0.178946	2.5613	0.782174	854.221	11.953	30.0886	44.2778	1.28069	8.46772	#DIV/0!	0.782174	#DIV/0!
Measure	2021-03-26 16:08:09	16:08:09	23.4174	94.7537	1.38366	0.511289	0.837552	0.18288	0.185362	0.144195	1.96824	1.74176	20.4943	20.7724	-0.17359	2.47612	0.79489	828.514	11.5933	30.094	43.9538	1.26476	8.27995	#DIV/0!	0.79489	#DIV/0!
Measure	2021-03-26 16:09:09	16:09:09	23.388	94.7507	1.38444	0.51284	0.826622	0.180458	0.182892	0.141724	1.93575	1.74183	20.4955	20.772	-0.174037	2.49438	0.776042	830.591	11.6223	30.0879	43.8434	1.26521	8.17318	#DIV/0!	0.776042	#DIV/0!
Measure	2021-03-26 16:10:09	16:10:09	23.4341	94.7466	1.38536	0.513539	0.84894	0.185413	0.187921	0.146754	2.0057	1.74124	20.4889	20.7659	-0.18005	2.58171	0.776888	859.856	12.0319	30.0952	44.0498	1.26891	8.22906	#DIV/0!	0.776888	#DIV/0!
Measure	2021-03-26 16:11:09	16:11:09	23.4079	94.7546	1.38444	0.514135	0.844115	0.184334	0.18683	0.145662	1.98947	1.74182	20.4948	20.7723	-0.173722	2.47457	0.803968	829.922	11.613	30.0896	43.7758	1.26453	8.24428	#DIV/0!	0.803968	#DIV/0!
Measure	2021-03-26 16:12:09	16:12:09	23.6623	94.7503	1.38542	0.514123	0.833504	0.181984	0.184428	0.143261	1.95826	1.74207	20.4983	20.7735	-0.172455	2.46337	0.794951	824.259	11.5337	30.0858	43.2421	1.24714	8.10154	#DIV/0!	0.794951	#DIV/0!
Measure	2021-03-26 16:13:09	16:13:09	23.7488	94.7515	1.38615	0.511301	0.820607	0.179126	0.181498	0.140331	1.91958	1.74282	20.5075	20.7791	-0.166947	2.38042	0.806403	798.844	11.1781	30.0961	42.2544	1.23747	7.85114	#DIV/0!	0.806403	#DIV/0!
Measure	2021-03-26 16:14:09	16:14:09	23.7006	94.7517	1.38537	0.514386	0.811649	0.177134	0.179472	0.138305	1.89088	1.74313	20.5107	20.7814	-0.164581	2.3456	0.806143	787.105	11.0138	30.0883	41.869	1.23257	7.78932	#DIV/0!	0.806143	#DIV/0!
Measure	2021-03-26 16:18:12	16:18:12	23.3572	94.7571	1.38606	0.511012	0.765167	0.166801	0.168995	0.126645	1.73238	1.74425	20.5206	20.7905	-0.155512	2.2322	0.776087	743.295	10.4008	30.0878	42.4911	1.2275	7.62454	#DIV/0!	0.776087	#DIV/0!
Measure	2021-03-26 16:19:12	16:19:12	23.4641	94.7513	1.38623	0.510036	0.779437	0.169966	0.172196	0.129846	1.7764	1.74347	20.5113	20.7804	-0.165633	2.39613	0.741363	790.745	11.0648	30.0862	42.6321	1.2258	7.57596	#DIV/0!	0.741363	#DIV/0!
Measure	2021-03-26 16:20:12	16:20:12	23.4602	94.7557	1.38677	0.509211	0.809257	0.176581	0.178895	0.136546	1.86884	1.74316	20.5075	20.7762	-0.169767	2.44436	0.76455	811.525	11.3556	30.0949	42.2278	1.22202	7.56039	#DIV/0!	0.76455	#DIV/0!
Measure	2021-03-26 16:21:12	16:21:12	23.4013	94.7498	1.38644	0.513595	0.791304	0.172598	0.174848	0.132499	1.81315	1.74388	20.5159	20.7835	-0.162533	2.33337	0.777052	777.18	10.875	30.0905	42.025	1.21586	7.47392	#DIV/0!	0.777052	#DIV/0!
Measure	2021-03-26 16:22:12	16:22:12	23.427	94.7439	1.3851	0.512054	0.788972	0.172091	0.174329	0.13198	1.80431	1.74325	20.5098	20.7765	-0.169523	2.454	0.735252	808.556	11.314	30.0885	42.4861	1.22485	7.41336	#DIV/0!	0.735252	#DIV/0!
Measure	2021-03-26 16:23:12	16:23:12	23.5052	94.7547	1.38429	0.51225	0.80536	0.175718	0.178009	0.13566	1.85351	1.74333	20.5095	20.777	-0.169002	2.43016	0.762712	806.426	11.2842	30.0946	42.1958	1.21836	7.4609	#DIV/0!	0.762712	#DIV/0!
Measure	2021-03-26 16:24:12	16:24:12	23.7065	94.7457	1.38533	0.513531	0.804143	0.17545	0.177724	0.135375	1.85113	1.7433	20.5095	20.7753	-0.170658	2.46184	0.751929	814.662	11.3994	30.0883	41.6975	1.20966	7.36291	#DIV/0!	0.751929	#DIV/0!
Measure	2021-03-26 16:25:12	16:25:12	23.7531	94.7495	1.38547	0.512232	0.78552	0.17132	0.173529	0.13118	1.79409	1.74407	20.5187	20.7834	-0.162598	2.33799	0.767364	776.774	10.8693	30.0916	41.0564	1.20558	7.27527	#DIV/0!	0.767364	#DIV/0!
Measure	2021-03-26 16:26:12	16:26:12	23.6625	94.7531	1.38565	0.512656	0.767238	0.167266	0.169427	0.127078	1.73816	1.74431	20.522	20.7871	-0.158851	2.28826	0.759595	758.727	10.6168	30.0893	41.1514	1.21176	7.30775	#DIV/0!	0.759595	#DIV/0!
Measure	2021-03-26 16:27:12	16:27:12	23.519	94.7518	1.38585	0.512579	0.753369	0.164193	0.166318	0.123969	1.69585	1.74476	20.5278	20.7935	-0.152514	2.19014	0.774313	728.958	10.2002	30.0778	41.3152	1.20998	7.33534	#DIV/0!	0.774313	#DIV/0!
Measure	2021-03-26 16:28:12	16:28:12	23.441	94.751	1.3863	0.514645	0.767175	0.167246	0.169433	0.127083	1.73874	1.74352	20.512	20.7801	-0.165874	2.41057	0.721298	791.361	11.0734	30.0903	42.3774	1.23041	7.51304	#DIV/0!	0.721298	#DIV/0!
Measure	2021-03-26 16:29:12	16:29:12	23.388	94.7529	1.3863	0.511528	0.775496	0.169094	0.171309	0.12896	1.76442	1.74385	20.516	20.7848	-0.161206	2.32288	0.759581	770.203	10.7774	30.0886	42.3043	1.22253	7.55401	#DIV/0!	0.759581	#DIV/0!
Measure	2021-03-26 16:33:15	16:33:15	23.3421	94.7517	1.38533	0.515045	0.834918	0.182292	0.184657	0.142211	1.94458	1.74249	20.5005	20.7665	-0.179484	2.58973	0.750884	856.748	11.9884	30.0912	41.989	1.20831	7.28405	#DIV/0!	0.750884	#DIV/0!
Measure	2021-03-26 16:34:15	16:34:15	23.3494	94.7487	1.38454	0.516701	0.807749	0.176261	0.178535	0.136088	1.85994	1.74329	20.5097	20.7742	-0.171782	2.47746	0.750747	819.578	11.4682	30.0876	42.0445	1.2078	7.17181	#DIV/0!	0.750747	#DIV/0!
Measure	2021-03-26 16:35:15	16:35:15	23.3192	94.752	1.3849	0.516053	0.808269	0.176372	0.178638	0.136192	1.86194	1.74356	20.5122	20.7758	-0.170165	2.44987	0.760018	812.399	11.3678	30.0968	41.7197	1.199	7.10958	#DIV/0!	0.760018	#DIV/0!
Measure	2021-03-26 16:36:15	16:36:15	23.3001	94.7525	1.38553	0.512459	0.813078	0.177446	0.179725	0.137279	1.87764	1.74305	20.5072	20.7706	-0.175444	2.53841	0.73969	837.334	11.7167	30.0924	41.8348	1.20011	7.10168	#DIV/0!	0.73969	#DIV/0!
Measure	2021-03-26 16:37:15	16:37:15	23.2845	94.7511	1.38567	0.51127	0.834202	0.182135	0.184461	0.142014	1.94278	1.74305	20.5073	20.7691	-0.17687	2.54635	0.762967	845.037	11.8245	30.0881	41.491	1.18888	7.00202	#DIV/0!	0.762967	#DIV/0!
Measure	2021-03-26 16:38:15	16:38:15	23.3336	94.7509	1.38619	0.511175	0.828482	0.180865	0.18316	0.140713	1.92584	1.7431	20.5077	20.7679	-0.178088	2.57334	0.748382	850.775	11.9048	30.0967	41.3678	1.18423	6.89261	#DIV/0!	0.748382	#DIV/0!
Measure	2021-03-26 16:39:15	16:39:15	23.3462	94.7474	1.38571	0.511489	0.863467	0.188631	0.191026	0.14858	2.03274	1.74179	20.4926	20.7528	-0.193174	2.80503	0.724677	921.67	12.8968	30.0892	41.6593	1.19612	6.9024	#DIV/0!	0.724677	#DIV/0!
Measure	2021-03-26 16:40:15	16:40:15	23.3611	94.7539	1.38673	0.511361	0.928606	0.203074	0.205724	0.163278	2.23475	1.74026	20.4736	20.7408	-0.205246	2.96185	0.754512	980.778	13.7239	30.0951	43.138	1.23952	7.38975	#DIV/0!	0.754512	#DIV/0!
Measure	2021-03-26 16:41:15	16:41:15	23.3387	94.7504	1.38674	0.511834	0.896562	0.195968	0.198578	0.156132	2.13643	1.74098	20.4824	20.7552	-0.190763	2.73627	0.780783	912.247	12.765	30.0961	43.3184	1.24582	7.75635	#DIV/0!	0.780783	#DIV/0!
Measure	2021-03-26 16:42:15	16:42:15	23.3382	94.751	1.38759	0.513049	0.776082	0.169232	0.171438	0.128992	1.76663	1.74434	20.5217	20.7891	-0.156868	2.24989	0.785208	750.946	10.5079	30.0909	41.8771	1.20274	7.37191	#DIV/0!	0.785208	#DIV/0!
Measure	2021-03-26 16:43:15	16:43:15	23.4238	94.7534	1.3875	0.515442	0.754171	0.164373	0.166483	0.124037	1.69897	1.74487	20.5283	20.7918	-0.154173	2.22147	0.764795	737.572	10.3208	30.0959	41.7404	1.19878	7.10635	#DIV/0!	0.764795	#DIV/0!
Measure	2021-03-26 16:44:15	16:44:15	23.4157	94.7591	1.38679	0.51549	0.787161	0.171689	0.173903	0.131457	1.79954	1.74341	20.5107	20.7752	-0.170821	2.48165	0.725136	815.512	11.4114	30.0964	41.966	1.21149	7.17672	#DIV/0!	0.725136	#DIV/0!
Measure	2021-03-26 16:48:18	16:48:18	23.4949	94.7487	1.38583	0.51467	0.74925	0.163273	0.165336	0.122889	1.68155	1.74527	20.5321	20.7915	-0.154456	2.2283	0.754632	737.897	10.3253	30.0895	40.4072	1.18084	6.779	#DIV/0!	0.754632	#DIV/0!
Measure	2021-03-26 16:49:18	16:49:18	23.4091	94.7457	1.3854	0.516078	0.736821	0.160525	0.162548	0.1201	1.64293	1.74537	20.5345	20.7933	-0.152726	2.20788	0.744121	729.142	10.2028	30.0914	40.6377	1.17819	6.72893	#DIV/0!	0.744121	#DIV/0!
Measure	2021-03-26 16:50:18	16:50:18	23.3854	94.7506	1.38596	0.515328	0.748348	0.163076	0.165134	0.122687	1.67894	1.74485	20.5277	20.7867	-0.159302	2.3132	0.725807	760.289	10.6386	30.096	41.1688	1.18743	6.75505	#DIV/0!	0.725807	#DIV/0!
Measure	2021-03-26 16:51:18	16:51:18	23.438	94.7422	1.38578	0.514625	0.760361	0.165743	0.167853	0.125406	1.71574	1.74436	20.5219	20.7832	-0.162817	2.36364	0.725889	776.883	10.8708	30.0911	41.3826	1.1919	6.90478	#DIV/0!	0.725889	#DIV/0!
Measure	2021-03-26 16:52:18	16:52:18	23.4621	94.7399	1.38696	0.512556	0.782707	0.170708	0.172884	0.130437	1.78606	1.74373	20.5154	20.7768	-0.169197	2.45789	0.726664	808.025	11.3066	30.0901	41.1758	1.1897	6.92951	#DIV/0!	0.726664	#DIV/0!
Measure	2021-03-26 16:53:18	16:53:18	23.4203	94.7444	1.38606	0.513351	0.776683	0.169373	0.171519	0.129072	1.76639	1.74439	20.5232	20.7833	-0.162659	2.34822	0.752226	777.121	10.8741	30.0948	40.8491	1.18198	6.83032	#DIV/0!	0.752226	#DIV/0!
Measure	2021-03-26 16:54:18	16:54:18	23.3664	94.744	1.38353	0.51496	0.759225	0.165496	0.167583	0.125136	1.70949	1.74484	20.5283	20.7872	-0.158832	2.29218	0.745795	757.31	10.5969	30.0889	40.8643	1.17944	6.73263	#DIV/0!	0.745795	#DIV/0!
Measure	2021-03-26 16:55:18	16:55:18	23.3095	94.7461	1.38405	0.513002	0.760821	0.165854	0.167947	0.1255	1.71505	1.74435	20.5229	20.7819	-0.164068	2.38223	0.719935	781.778	10.9393	30.0948	41.0048	1.17966	6.74685	#DIV/0!	0.719935	#DIV/0!
Measure	2021-03-26 16:56:18	16:56:18	23.3403	94.7466	1.38528	0.511107	0.759039	0.165457	0.167526	0.125078	1.71104	1.74502	20.5306	20.7873	-0.158729	2.29373	0.745962	757.857	10.6046	30.0811	40.5974	1.16393	6.59535	#DIV/0!	0.745962	#DIV/0!
Measure	2021-03-26 16:57:18	16:57:18	23.3341	94.7403	1.38512	0.510689	0.741876	0.161652	0.16366	0.121213	1.65809	1.74536	20.535	20.7902	-0.155844	2.25774	0.734404	743.726	10.4069	30.0768	40.6419	1.16737	6.48651	#DIV/0!	0.734404	#DIV/0!
Measure	2021-03-26 16:58:18	16:58:18	23.3171	94.7452	1.38475	0.511666	0.773392	0.168642	0.170755	0.128308	1.75444	1.74404	20.519	20.7761	-0.169874	2.47391	0.709178	809.582	11.3284	30.0949	40.9883	1.17689	6.6285	#DIV/0!	0.709178	#DIV/0!
Measure	2021-03-26 16:59:18	16:59:18	23.4453	94.7395	1.38519	0.513382	0.795022	0.17345	0.175629	0.133182	1.82166	1.74396	20.519	20.7769	-0.169122	2.44393	0.745383	807.36	11.2973	30.0878	40.9028	1.17323	6.67943	#DIV/0!	0.745383	#DIV/0!
Measure	2021-03-26 17:03:21	17:03:21	23.4584	94.7369	1.38564	0.51233	0.72847	0.158666	0.160628	0.118226	1.61791	1.74576	20.5382	20.7922	-0.153841	2.23486	0.723941	734.183	10.2733	30.0964	39.8524	1.16334	6.19783	#DIV/0!	0.723941	#DIV/0!
Measure	2021-03-26 17:04:21	17:04:21	23.4378	94.7334	1.38602	0.511084	0.726614	0.158267	0.160228	0.117825	1.61284	1.74557	20.5377	20.7921	-0.153903	2.23798	0.720667	734.58	10.2789	30.0875	39.9853	1.15672	6.22699	#DIV/0!	0.720667	#DIV/0!
Measure	2021-03-26 17:05:21	17:05:21	23.3795	94.743	1.38416	0.512823	0.725835	0.158086	0.160036	0.117634	1.60812	1.74564	20.5374	20.7908	-0.155196	2.25814	0.712144	739.545	10.3483	30.0945	39.8148	1.15036	6.1504	#DIV/0!	0.712144	#DIV/0!
Measure	2021-03-26 17:06:21	17:06:21	23.5242	94.7414	1.38344	0.511971	0.723872	0.157646	0.159585	0.117182	1.60116	1.74557	20.5361	20.7886	-0.157442	2.29753	0.696905	749.443	10.4869	30.0899	40.0301	1.15253	6.09065	#DIV/0!	0.696905	#DIV/0!
Measure	2021-03-26 17:07:21	17:07:21	23.6646	94.7325	1.38389	0.514104	0.723938	0.157667	0.159604	0.117201	1.60198	1.74574	20.5388	20.7911	-0.154883	2.25397	0.710735	737.907	10.3254	30.0923	39.4896	1.14692	6.08131	#DIV/0!	0.710735	#DIV/0!
Measure	2021-03-26 17:08:21	17:08:21	23.7189	94.7324	1.38473	0.514431	0.705912	0.153666	0.155544	0.113142	1.54753	1.74648	20.5475	20.7986	-0.147422	2.14107	0.722786	703.16	9.83922	30.089	39.0376	1.14342	5.99711	#DIV/0!	0.722786	#DIV/0!
Measure	2021-03-26 17:09:21	17:09:21	23.7226	94.7304	1.38522	0.516146	0.691117	0.150396	0.152235	0.109832	1.5028	1.74676	20.5525	20.8037	-0.142261	2.06448	0.727934	678.917	9.5	30.0886	38.9969	1.14596	6.00157	#DIV/0!	0.727934	#DIV/0!
Measure	2021-03-26 17:10:21	17:10:21	23.7155	94.7345	1.38487	0.516657	0.680592	0.148057	0.149867	0.107464	1.47002	1.74693	20.554	20.8053	-0.140723	2.04593	0.71851	671.163	9.39149	30.0968	38.9348	1.14439	6.00267	#DIV/0!	0.71851	#DIV/0!
Measure	2021-03-26 17:11:21	17:11:21	23.5731	94.73	1.38529	0.513357	0.670472	0.145809	0.147591	0.105189	1.43933	1.74717	20.5565	20.8078	-0.13815	2.01025	0.715993	659.026	9.22166	30.0842	38.909	1.14314	6.00646	#DIV/0!	0.715993	#DIV/0!
Measure	2021-03-26 17:12:21	17:12:21	23.432	94.7272	1.38547	0.514475	0.661189	0.143748	0.145504	0.103101	1.41096	1.7474	20.5591	20.8102	-0.135814	1.97766	0.713448	647.909	9.0661	30.0873	39.2307	1.14276	5.98865	#DIV/0!	0.713448	#DIV/0!
Measure	2021-03-26 17:13:21	17:13:21	23.6093	94.7371	1.38492	0.512564	0.664286	0.144439	0.146203	0.1038	1.41994	1.74692	20.554	20.8049	-0.141081	2.06552	0.687447	672.085	9.4044	30.0956	39.431	1.13888	5.97959	#DIV/0!	0.687447	#DIV/0!
Measure	2021-03-26 17:14:21	17:14:21	23.7432	94.7303	1.38511	0.512052	0.677428	0.147355	0.149153	0.10675	1.46052	1.74676	20.552	20.8028	-0.143219	2.09213	0.698103	682.655	9.5523	30.0878	39.3079	1.14751	5.96903	#DIV/0!	0.698103	#DIV/0!
Measure	2021-03-26 17:18:24	17:18:24	23.7274	94.7235	1.38514	0.513004	0.667177	0.145063	0.14687	0.104399	1.42805	1.74668	20.5537	20.8098	-0.136181	1.97835	0.72184	649.559	9.08919	30.0922	39.5085	1.16472	6.16093	#DIV/0!	0.72184	#DIV/0!
Measure	2021-03-26 17:19:24	17:19:24	23.7363	94.7238	1.38483	0.512292	0.672863	0.146329	0.148142	0.105672	1.44523	1.7467	20.5547	20.8094	-0.136637	1.98131	0.729433	651.821	9.12085	30.0864	39.3811	1.15784	6.0635	#DIV/0!	0.729433	#DIV/0!
Measure	2021-03-26 17:20:24	17:20:24	23.7494	94.7259	1.38512	0.511372	0.68284	0.148538	0.150386	0.107916	1.47617	1.74649	20.5515	20.8072	-0.138756	2.01017	0.73435	662.164	9.26557	30.0947	39.5551	1.16358	6.1356	#DIV/0!	0.73435	#DIV/0!
Measure	2021-03-26 17:21:24	17:21:24	23.7845	94.7277	1.38595	0.513832	0.691227	0.150401	0.152277	0.109807	1.50288	1.74616	20.5478	20.8042	-0.141811	2.05736	0.730489	677.027	9.47354	30.0885	39.7201	1.16936	6.18801	#DIV/0!	0.730489	#DIV/0!
Measure	2021-03-26 17:22:24	17:22:24	23.784	94.732	1.38533	0.51322	0.692163	0.150606	0.15249	0.11002	1.5051	1.74647	20.5512	20.8084	-0.137635	1.98331	0.758882	657.491	9.20019	30.0903	39.697	1.17114	6.23194	#DIV/0!	0.758882	#DIV/0!
Measure	2021-03-26 17:23:24	17:23:24	23.7684	94.7235	1.38455	0.510496	0.689344	0.149983	0.151868	0.109397	1.49565	1.74633	20.5499	20.8082	-0.137825	1.98763	0.752482	657.831	9.20494	30.0908	39.8711	1.17625	6.30268	#DIV/0!	0.752482	#DIV/0!
Measure	2021-03-26 17:24:24	17:24:24	23.7602	94.7246	1.38438	0.509149	0.689151	0.149943	0.151823	0.109352	1.49491	1.74644	20.5516	20.8093	-0.136736	1.96876	0.759313	652.742	9.13373	30.0879	39.7528	1.17166	6.26161	#DIV/0!	0.759313	#DIV/0!
Measure	2021-03-26 17:25:24	17:25:24	23.7521	94.7257	1.38464	0.512006	0.691345	0.150424	0.152307	0.109836	1.50183	1.74653	20.5518	20.809	-0.137005	1.97208	0.761548	654.218	9.15439	30.0843	39.5965	1.16647	6.23134	#DIV/0!	0.761548	#DIV/0!
Measure	2021-03-26 17:26:24	17:26:24	23.7531	94.7365	1.3843	0.51155	0.687414	0.149552	0.151418	0.108947	1.48936	1.74658	20.5524	20.8088	-0.137233	1.97883	0.752644	654.948	9.1646	30.0842	39.8047	1.17204	6.17808	#DIV/0!	0.752644	#DIV/0!
Measure	2021-03-26 17:27:24	17:27:24	23.6522	94.7325	1.3851	0.512319	0.670719	0.145847	0.14766	0.10519	1.4389	1.74724	20.56	20.8157	-0.13029	1.87351	0.768019	622.561	8.71142	30.0887	39.1656	1.15329	6.12702	#DIV/0!	0.768019	#DIV/0!
Measure	2021-03-26 17:28:24	17:28:24	23.5857	94.7263	1.38464	0.512659	0.637862	0.138557	0.140249	0.0977779	1.33737	1.74838	20.5737	20.8248	-0.121189	1.74269	0.767418	579	8.10186	30.0461	38.797	1.13552	5.8102	#DIV/0!	0.767418	#DIV/0!
Measure	2021-03-26 17:29:24	17:29:24	23.591	94.7314	1.38497	0.514881	0.608365	0.13201	0.133604	0.0911333	1.24693	1.74916	20.5824	20.831	-0.115036	1.66092	0.750747	549.456	7.68846	30.031	38.6758	1.12745	5.63717	#DIV/0!	0.750747	#DIV/0!
Measure	2021-03-26 17:33:27	17:33:27	23.6045	94.7386	1.38286	0.512852	0.539478	0.116722	0.118103	0.0768373	1.04996	1.75103	20.6011	20.8447	-0.101291	1.47294	0.71283	482.478	6.75125	30.0336	37.876	1.10655	5.41447	#DIV/0!	0.71283	#DIV/0!
Measure	2021-03-26 17:34:27	17:34:27	23.5786	94.7369	1.38384	0.512018	0.535694	0.115885	0.117254	0.0759887	1.0391	1.75098	20.6009	20.8443	-0.101739	1.48482	0.699813	484.712	6.7825	30.0263	37.9355	1.10713	5.40026	#DIV/0!	0.699813	#DIV/0!
Measure	2021-03-26 17:35:27	17:35:27	23.549	94.7366	1.38403	0.514078	0.542563	0.117407	0.118793	0.0775277	1.06029	1.75077	20.598	20.8413	-0.104731	1.53124	0.692439	498.894	6.98096	30.0346	37.9807	1.10672	5.39775	#DIV/0!	0.692439	#DIV/0!
Measure	2021-03-26 17:36:27	17:36:27	23.5355	94.7347	1.38496	0.514432	0.545828	0.118131	0.119524	0.0782588	1.07102	1.75082	20.5985	20.8414	-0.104551	1.52652	0.701614	498.558	6.97625	30.0259	37.9329	1.10336	5.38111	#DIV/0!	0.701614	#DIV/0!
Measure	2021-03-26 17:37:27	17:37:27	23.4648	94.7313	1.38466	0.516098	0.542027	0.117289	0.118668	0.0774026	1.05912	1.75096	20.6006	20.8427	-0.103287	1.50746	0.702585	492.461	6.89095	30.0315	37.7888	1.09827	5.32347	#DIV/0!	0.702585	#DIV/0!
Measure	2021-03-26 17:38:27	17:38:27	23.4134	94.7322	1.38435	0.514938	0.545408	0.118038	0.119421	0.0781556	1.06921	1.75078	20.5981	20.8395	-0.106543	1.56082	0.685031	507.541	7.10196	30.0351	37.9132	1.0972	5.27082	#DIV/0!	0.685031	#DIV/0!
Measure	2021-03-26 17:39:27	17:39:27	23.3787	94.7306	1.38434	0.512609	0.553964	0.119939	0.121344	0.0800786	1.09552	1.75063	20.5967	20.8381	-0.107914	1.57757	0.694439	514.26	7.19597	30.0284	38.0017	1.09636	5.27136	#DIV/0!	0.694439	#DIV/0!
Measure	2021-03-26 17:40:27	17:40:27	23.3973	94.7362	1.38445	0.511781	0.560721	0.121436	0.122854	0.0815888	1.11632	1.75059	20.596	20.8365	-0.109475	1.59929	0.698009	521.831	7.30191	30.0353	37.9036	1.09125	5.2183	#DIV/0!	0.698009	#DIV/0!
Measure	2021-03-26 17:41:27	17:41:27	23.4083	94.735	1.38506	0.512639	0.556119	0.120417	0.121819	0.0805534	1.10267	1.75073	20.5978	20.8377	-0.108272	1.58297	0.696581	516.312	7.22468	30.0217	37.7815	1.08896	5.17689	#DIV/0!	0.696581	#DIV/0!
Measure	2021-03-26 17:42:27	17:42:27	23.4251	94.7288	1.38441	0.514808	0.555672	0.120318	0.121715	0.0804495	1.10078	1.75083	20.5992	20.8384	-0.107629	1.57154	0.700447	513.104	7.17979	30.0321	37.6584	1.08613	5.12445	#DIV/0!	0.700447	#DIV/0!
Measure	2021-03-26 17:43:27	17:43:27	23.4138	94.7292	1.38554	0.511279	0.551167	0.11932	0.120702	0.0794368	1.08783	1.75098	20.6011	20.8398	-0.10617	1.55126	0.70126	506.591	7.08866	30.0304	37.5547	1.08423	5.09661	#DIV/0!	0.70126	#DIV/0!
Measure	2021-03-26 17:44:27	17:44:27	23.4111	94.7286	1.38557	0.514642	0.544192	0.117772	0.119134	0.0778682	1.06639	1.75116	20.6033	20.8415	-0.104533	1.52864	0.69761	498.726	6.97861	30.0257	37.4371	1.0801	5.06091	#DIV/0!	0.69761	#DIV/0!
Measure	2021-03-26 17:48:30	17:48:30	23.368	94.7345	1.38639	0.511141	0.547276	0.118454	0.119809	0.0784457	1.07504	1.75112	20.6013	20.837	-0.108954	1.6043	0.670102	519.623	7.27102	30.0287	37.2016	1.07149	4.86155	#DIV/0!	0.670102	#DIV/0!
Measure	2021-03-26 17:49:30	17:49:30	23.3549	94.7294	1.38604	0.510081	0.545816	0.118135	0.119486	0.0781225	1.07035	1.75121	20.6032	20.8389	-0.107114	1.57317	0.680381	510.928	7.14935	30.0266	37.2346	1.07129	4.85856	#DIV/0!	0.680381	#DIV/0!
Measure	2021-03-26 17:50:30	17:50:30	23.3411	94.7344	1.38554	0.513383	0.543393	0.117596	0.11894	0.0775767	1.0625	1.75131	20.6041	20.8397	-0.106338	1.56115	0.680586	507.053	7.09513	30.0342	37.2467	1.0708	4.84702	#DIV/0!	0.680586	#DIV/0!
Measure	2021-03-26 17:51:30	17:51:30	23.393	94.7292	1.38693	0.510301	0.54436	0.117813	0.119158	0.0777941	1.06655	1.75107	20.6019	20.837	-0.109034	1.60873	0.662976	520.075	7.27734	30.0284	37.2632	1.07038	4.82248	#DIV/0!	0.662976	#DIV/0!
Measure	2021-03-26 17:52:30	17:52:30	23.4097	94.7259	1.38646	0.512521	0.568971	0.123279	0.124692	0.0833287	1.14201	1.75057	20.5967	20.8329	-0.113116	1.65877	0.688465	539.88	7.55447	30.0269	37.2157	1.07237	4.89723	#DIV/0!	0.688465	#DIV/0!
Measure	2021-03-26 17:53:30	17:53:30	23.3895	94.7292	1.38654	0.512714	0.565589	0.122525	0.123926	0.0825627	1.13161	1.75074	20.5981	20.8337	-0.112263	1.64691	0.68711	535.828	7.49777	30.0309	37.1321	1.07104	4.85732	#DIV/0!	0.68711	#DIV/0!
Measure	2021-03-26 17:54:30	17:54:30	23.3847	94.7213	1.38494	0.513476	0.562752	0.121896	0.123288	0.0819242	1.12158	1.75076	20.5986	20.8337	-0.112333	1.64857	0.680335	535.411	7.49194	30.0259	37.0773	1.06816	4.81768	#DIV/0!	0.680335	#DIV/0!
Measure	2021-03-26 17:55:30	17:55:30	23.3962	94.7271	1.38518	0.513897	0.560718	0.121447	0.12283	0.0814664	1.11554	1.75088	20.6004	20.8349	-0.111122	1.62959	0.684555	529.836	7.41392	30.0359	36.9674	1.06468	4.78018	#DIV/0!	0.684555	#DIV/0!
Measure	2021-03-26 17:56:30	17:56:30	23.3989	94.7277	1.38638	0.511928	0.560652	0.121431	0.122811	0.0814476	1.11628	1.75098	20.6012	20.8354	-0.11058	1.6217	0.688336	527.798	7.3854	30.0217	36.9433	1.06472	4.7612	#DIV/0!	0.688336	#DIV/0!
Measure	2021-03-26 17:57:30	17:57:30	23.3792	94.7275	1.38583	0.513046	0.560496	0.1214	0.12278	0.0814162	1.1154	1.75093	20.6012	20.8354	-0.110571	1.621	0.688092	527.535	7.38172	30.0191	36.9314	1.06456	4.75918	#DIV/0!	0.688092	#DIV/0!
Measure	2021-03-26 17:58:30	17:58:30	23.3792	94.7233	1.3854	0.512226	0.560656	0.121434	0.122814	0.0814506	1.11554	1.75096	20.6014	20.8355	-0.110532	1.61972	0.688722	527.205	7.37711	30.0353	36.8916	1.06215	4.74886	#DIV/0!	0.688722	#DIV/0!
Measure	2021-03-26 17:59:30	17:59:30	23.3698	94.7162	1.3865	0.514166	0.560477	0.121402	0.122778	0.0814151	1.11596	1.75093	20.6024	20.836	-0.110036	1.61256	0.692043	525.336	7.35096	30.0268	36.8704	1.06154	4.71893	#DIV/0!	0.692043	#DIV/0!
Measure	2021-03-26 18:03:33	18:03:33	23.2259	94.7198	1.38503	0.512229	0.620501	0.134709	0.136271	0.0947888	1.29754	1.74883	20.5764	20.815	-0.131004	1.92509	0.674017	624.173	8.73397	30.0329	38.1853	1.08754	4.94417	#DIV/0!	0.674017	#DIV/0!
Measure	2021-03-26 18:04:33	18:04:33	23.309	94.7185	1.38655	0.513288	0.658451	0.143128	0.144778	0.103295	1.41569	1.74856	20.5729	20.81	-0.135974	1.98262	0.714049	649.636	9.09027	30.0305	37.6595	1.07427	4.85116	#DIV/0!	0.714049	#DIV/0!
Measure	2021-03-26 18:05:33	18:05:33	23.2468	94.72	1.38559	0.515012	0.648598	0.140945	0.142554	0.101072	1.38441	1.74912	20.5799	20.8149	-0.131052	1.90421	0.727026	626.066	8.76045	29.9821	37.2467	1.06784	4.7085	#DIV/0!	0.727026	#DIV/0!
Measure	2021-03-26 18:06:33	18:06:33	23.3143	94.7243	1.38615	0.516155	0.635572	0.138051	0.139624	0.0981415	1.34484	1.74939	20.5825	20.8171	-0.128895	1.87828	0.715993	615.762	8.61628	29.972	37.3116	1.06569	4.67617	#DIV/0!	0.715993	#DIV/0!
Measure	2021-03-26 18:07:33	18:07:33	23.267	94.7217	1.38609	0.512744	0.618916	0.134359	0.135884	0.0944018	1.29359	1.74984	20.5885	20.8223	-0.123739	1.80246	0.71768	591.167	8.27211	29.9711	37.0107	1.06141	4.61522	#DIV/0!	0.71768	#DIV/0!
Measure	2021-03-26 18:08:33	18:08:33	23.303	94.7211	1.38537	0.513656	0.606644	0.131633	0.133125	0.091642	1.25514	1.7502	20.5922	20.8256	-0.120363	1.75309	0.715962	574.714	8.0419	29.9735	37.106	1.06111	4.58983	#DIV/0!	0.715962	#DIV/0!
Measure	2021-03-26 18:09:33	18:09:33	23.3973	94.7153	1.38587	0.512706	0.595332	0.129128	0.130591	0.0891085	1.2209	1.75051	20.5967	20.8301	-0.115884	1.68528	0.72445	553.711	7.748	29.9665	37.0383	1.06148	4.58919	#DIV/0!	0.72445	#DIV/0!
Measure	2021-03-26 18:10:33	18:10:33	23.4257	94.7191	1.38531	0.512197	0.58547	0.126939	0.128376	0.0868933	1.19008	1.75076	20.5996	20.8328	-0.113231	1.64668	0.722714	540.784	7.56712	29.9732	36.7645	1.05964	4.5668	#DIV/0!	0.722714	#DIV/0!
Measure	2021-03-26 18:11:33	18:11:33	23.4088	94.7167	1.38469	0.512549	0.585142	0.126867	0.1283	0.0868172	1.18854	1.75084	20.6007	20.8333	-0.112667	1.63651	0.726267	537.943	7.52736	29.9695	36.6231	1.05738	4.53248	#DIV/0!	0.726267	#DIV/0!
Measure	2021-03-26 18:12:33	18:12:33	23.4166	94.718	1.38492	0.510878	0.581371	0.126028	0.127448	0.0859654	1.17709	1.75092	20.6012	20.8334	-0.112641	1.63945	0.717982	537.743	7.52456	29.9734	36.5379	1.05384	4.49559	#DIV/0!	0.717982	#DIV/0!
Measure	2021-03-26 18:13:33	18:13:33	23.3826	94.7213	1.38551	0.514343	0.582806	0.126348	0.127772	0.0862898	1.18202	1.7507	20.5989	20.8311	-0.114853	1.6773	0.704718	548.249	7.67158	29.974	36.6253	1.05685	4.50865	#DIV/0!	0.704718	#DIV/0!
Measure	2021-03-26 18:14:33	18:14:33	23.3624	94.7146	1.38488	0.511348	0.584938	0.126821	0.12825	0.0867673	1.18804	1.75075	20.5994	20.8315	-0.114464	1.66808	0.712218	546.31	7.64443	29.9685	36.6322	1.05489	4.49538	#DIV/0!	0.712218	#DIV/0!
Measure	2021-03-26 18:18:36	18:18:36	23.4016	94.7152	1.38493	0.513636	0.642749	0.139642	0.141214	0.0999194	1.36818	1.74948	20.5817	20.8133	-0.132673	1.9359	0.706741	633.113	8.85907	29.9728	36.5889	1.05242	4.45765	#DIV/0!	0.706741	#DIV/0!
Measure	2021-03-26 18:19:36	18:19:36	23.3321	94.7176	1.38442	0.51588	0.643543	0.139827	0.141405	0.10011	1.37027	1.7494	20.5821	20.8143	-0.131682	1.91728	0.714691	628.333	8.79218	29.9659	36.7798	1.06036	4.49457	#DIV/0!	0.714691	#DIV/0!
Measure	2021-03-26 18:20:36	18:20:36	23.395	94.7191	1.38523	0.513742	0.652576	0.141827	0.143441	0.102147	1.39879	1.74881	20.5745	20.8086	-0.137354	2.00908	0.696234	655.235	9.16861	29.9738	37.3415	1.07205	4.63573	#DIV/0!	0.696234	#DIV/0!
Measure	2021-03-26 18:21:36	18:21:36	23.4244	94.7183	1.3855	0.51189	0.689588	0.150041	0.151769	0.110475	1.51295	1.74797	20.5647	20.8016	-0.144435	2.10168	0.719879	689.698	9.65085	29.9658	37.6395	1.08471	4.82503	#DIV/0!	0.719879	#DIV/0!
Measure	2021-03-26 18:22:36	18:22:36	23.5225	94.7071	1.3857	0.511321	0.703257	0.153078	0.154853	0.113559	1.55533	1.74792	20.5646	20.8031	-0.142913	2.06423	0.753467	683.359	9.56215	29.9702	37.5717	1.08467	4.93351	#DIV/0!	0.753467	#DIV/0!
Measure	2021-03-26 18:23:36	18:23:36	23.501	94.716	1.38506	0.511055	0.701746	0.152741	0.154518	0.113224	1.54998	1.74798	20.5652	20.8044	-0.141605	2.04176	0.75914	676.913	9.47196	29.9701	37.6017	1.09198	4.97762	#DIV/0!	0.75914	#DIV/0!
Measure	2021-03-26 18:24:36	18:24:36	23.3714	94.7134	1.38615	0.513352	0.700016	0.152357	0.154137	0.112843	1.54593	1.74808	20.5664	20.8066	-0.139376	2.00604	0.770637	667.049	9.33392	29.9675	37.6443	1.0918	5.04978	#DIV/0!	0.770637	#DIV/0!
Measure	2021-03-26 18:25:36	18:25:36	23.4182	94.7144	1.38648	0.510641	0.694274	0.151081	0.152845	0.111551	1.52858	1.7481	20.5663	20.8065	-0.139458	2.01262	0.759496	667.314	9.33763	29.9751	38.1712	1.09847	5.04965	#DIV/0!	0.759496	#DIV/0!
Measure	2021-03-26 18:26:36	18:26:36	23.4014	94.7109	1.38551	0.510827	0.695704	0.151408	0.153189	0.111894	1.53211	1.74814	20.568	20.81	-0.136032	1.95044	0.785518	651.052	9.11009	29.9572	38.149	1.10093	5.15821	#DIV/0!	0.785518	#DIV/0!
Measure	2021-03-26 18:27:36	18:27:36	23.4397	94.7158	1.38562	0.514122	0.687972	0.149687	0.151447	0.110153	1.50838	1.74829	20.5691	20.811	-0.135016	1.93932	0.777786	646.055	9.04016	29.9615	38.155	1.09999	5.15084	#DIV/0!	0.777786	#DIV/0!
Measure	2021-03-26 18:28:36	18:28:36	23.4347	94.7201	1.38622	0.514111	0.696167	0.151498	0.153284	0.11199	1.53414	1.74793	20.5639	20.8063	-0.13966	2.01393	0.761763	668.141	9.34921	29.9484	38.3042	1.10685	5.19585	#DIV/0!	0.761763	#DIV/0!
Measure	2021-03-26 18:29:36	18:29:36	23.4546	94.7158	1.38598	0.51204	0.715555	0.155805	0.157666	0.116372	1.59364	1.74715	20.5553	20.8009	-0.145099	2.09159	0.761926	693.935	9.71013	29.9096	38.8205	1.12143	5.41154	#DIV/0!	0.761926	#DIV/0!
Measure	2021-03-26 18:33:39	18:33:39	23.2796	94.7231	1.38617	0.51406	0.793239	0.173035	0.175119	0.13386	1.83322	1.74519	20.5323	20.7796	-0.166426	2.39775	0.764558	796.052	11.139	29.9101	39.4252	1.13106	5.47242	#DIV/0!	0.764558	#DIV/0!
Measure	2021-03-26 18:34:39	18:34:39	23.1738	94.7176	1.38699	0.515617	0.857482	0.187294	0.189562	0.148303	2.0321	1.74374	20.5158	20.7642	-0.181805	2.61316	0.777643	870.5	12.1808	29.9052	39.8135	1.1394	5.56544	#DIV/0!	0.777643	#DIV/0!
Measure	2021-03-26 18:35:39	18:35:39	23.1538	94.7265	1.38694	0.515599	0.886232	0.193665	0.19602	0.154761	2.12042	1.74311	20.5075	20.7568	-0.189187	2.71746	0.780295	905.864	12.6756	29.9126	39.9546	1.13616	5.63521	#DIV/0!	0.780295	#DIV/0!
Measure	2021-03-26 18:36:39	18:36:39	23.0565	94.7243	1.38725	0.513839	0.896798	0.196016	0.198409	0.15715	2.15353	1.74288	20.5055	20.7558	-0.190212	2.727	0.789707	911.244	12.7509	29.905	40.0024	1.13615	5.70395	#DIV/0!	0.789707	#DIV/0!
Measure	2021-03-26 18:37:39	18:37:39	23.0746	94.72	1.38677	0.512896	0.874749	0.19112	0.193448	0.152189	2.08488	1.74328	20.5097	20.7595	-0.186489	2.67965	0.778041	892.741	12.492	29.9062	40.536	1.14455	5.66091	#DIV/0!	0.778041	#DIV/0!
Measure	2021-03-26 18:38:39	18:38:39	23.0356	94.7218	1.38666	0.512638	0.901267	0.197004	0.199422	0.158163	2.16633	1.74237	20.499	20.7507	-0.19534	2.81086	0.770699	934.685	13.0789	29.9061	40.6042	1.14773	5.79502	#DIV/0!	0.770699	#DIV/0!
Measure	2021-03-26 18:39:39	18:39:39	23.0358	94.7211	1.38629	0.514351	0.875146	0.191214	0.193536	0.152277	2.08545	1.74356	20.5137	20.7627	-0.183287	2.623	0.795063	877.699	12.2815	29.9045	40.1206	1.13139	5.60688	#DIV/0!	0.795063	#DIV/0!
Measure	2021-03-26 18:40:39	18:40:39	23.0117	94.7237	1.38666	0.511091	0.862684	0.188441	0.190708	0.149449	2.04749	1.74403	20.5183	20.7652	-0.180792	2.59102	0.790228	865.922	12.1167	29.9137	39.7701	1.12152	5.4623	#DIV/0!	0.790228	#DIV/0!
Measure	2021-03-26 18:41:39	18:41:39	23.0939	94.7255	1.38659	0.511886	0.872084	0.190522	0.192811	0.151552	2.07617	1.74325	20.5087	20.7551	-0.190888	2.75828	0.752705	912.941	12.7747	29.9028	39.8385	1.12181	5.4383	#DIV/0!	0.752705	#DIV/0!
Measure	2021-03-26 18:42:39	18:42:39	23.0349	94.7291	1.38662	0.514186	0.855404	0.186819	0.189048	0.147789	2.02487	1.74425	20.5203	20.7651	-0.180887	2.59887	0.779136	866.073	12.1188	29.9007	39.3369	1.11321	5.32338	#DIV/0!	0.779136	#DIV/0!
Measure	2021-03-26 18:43:39	18:43:39	23.0138	94.7275	1.38467	0.51258	0.857077	0.18719	0.189427	0.148168	2.02713	1.74379	20.5148	20.76	-0.18599	2.68213	0.755792	888.447	12.4319	29.9139	39.4775	1.11321	5.34196	#DIV/0!	0.755792	#DIV/0!
Measure	2021-03-26 18:44:39	18:44:39	23.0025	94.7214	1.38358	0.512563	0.834723	0.182245	0.184411	0.143152	1.95711	1.7443	20.5225	20.7664	-0.179594	2.58774	0.756298	857.295	11.996	29.9061	39.6591	1.1169	5.24651	#DIV/0!	0.756298	#DIV/0!
Measure	2021-03-26 18:48:42	18:48:42	23.2706	94.7283	1.38573	0.514404	0.820592	0.179102	0.18121	0.138819	1.901	1.74495	20.5286	20.7702	-0.175757	2.5413	0.748042	840.108	11.7555	29.9096	38.7351	1.09829	5.0631	#DIV/0!	0.748042	#DIV/0!
Measure	2021-03-26 18:49:42	18:49:42	23.4	94.7227	1.38588	0.514558	0.803487	0.175311	0.177369	0.134978	1.84868	1.74549	20.5356	20.7766	-0.16937	2.44493	0.756131	809.945	11.3334	29.9054	38.4729	1.10044	5.02008	#DIV/0!	0.756131	#DIV/0!
Measure	2021-03-26 18:50:42	18:50:42	23.4337	94.7207	1.38579	0.514823	0.780271	0.17016	0.172162	0.129771	1.77719	1.74589	20.5402	20.7819	-0.164119	2.37262	0.74904	784.549	10.9781	29.9123	38.3132	1.10446	5.05596	#DIV/0!	0.74904	#DIV/0!
Measure	2021-03-26 18:51:42	18:51:42	23.2637	94.7218	1.38541	0.515514	0.767035	0.167225	0.169215	0.126824	1.73613	1.74609	20.5429	20.7873	-0.158674	2.28802	0.758791	758.49	10.6135	29.9044	38.7229	1.11854	5.23986	#DIV/0!	0.758791	#DIV/0!
Measure	2021-03-26 18:52:42	18:52:42	23.1894	94.7189	1.38593	0.511779	0.766713	0.167155	0.169165	0.126774	1.73586	1.74568	20.5382	20.7851	-0.160888	2.32714	0.745919	768.888	10.7589	29.912	39.2152	1.12121	5.41112	#DIV/0!	0.745919	#DIV/0!
Measure	2021-03-26 18:53:42	18:53:42	23.1935	94.7221	1.38611	0.514646	0.769093	0.167682	0.169695	0.127304	1.74336	1.74534	20.5341	20.7805	-0.165481	2.40516	0.724841	790.314	11.0588	29.9052	39.4392	1.12256	5.38128	#DIV/0!	0.724841	#DIV/0!
Measure	2021-03-26 18:54:42	18:54:42	23.1017	94.7284	1.38578	0.516154	0.783879	0.170958	0.173006	0.130615	1.78834	1.74537	20.5338	20.7798	-0.166167	2.40449	0.743751	793.995	11.1103	29.9101	39.3926	1.12151	5.35512	#DIV/0!	0.743751	#DIV/0!
Measure	2021-03-26 18:55:42	18:55:42	23.1242	94.7259	1.38537	0.516631	0.79851	0.174203	0.176287	0.133896	1.83277	1.74523	20.532	20.7776	-0.168422	2.431	0.753918	804.87	11.2624	29.9133	39.3346	1.11367	5.324	#DIV/0!	0.753918	#DIV/0!
Measure	2021-03-26 18:56:42	18:56:42	23.1159	94.731	1.38657	0.516155	0.799255	0.174366	0.176456	0.134065	1.83659	1.74484	20.5271	20.7732	-0.172825	2.50874	0.732078	825.908	11.5568	29.8942	39.6944	1.12538	5.36312	#DIV/0!	0.732078	#DIV/0!
Measure	2021-03-26 18:57:42	18:57:42	23.0902	94.7288	1.38541	0.514175	0.802688	0.175124	0.177232	0.134841	1.8456	1.74477	20.5259	20.773	-0.17299	2.50656	0.73631	826.1	11.5595	29.9119	39.6531	1.12365	5.42621	#DIV/0!	0.73631	#DIV/0!
Measure	2021-03-26 18:58:42	18:58:42	23.0358	94.7378	1.38574	0.515085	0.781519	0.17042	0.172459	0.130068	1.78084	1.74571	20.5361	20.7818	-0.164208	2.37253	0.750611	784.838	10.9821	29.9111	39.4171	1.11523	5.3269	#DIV/0!	0.750611	#DIV/0!
Measure	2021-03-26 18:59:42	18:59:42	22.9749	94.7299	1.38494	0.512772	0.769233	0.167697	0.169694	0.127303	1.74205	1.74584	20.538	20.7827	-0.163342	2.3663	0.736192	779.85	10.9123	29.9053	39.5076	1.11412	5.25569	#DIV/0!	0.736192	#DIV/0!
Measure	2021-03-26 19:03:45	19:03:45	23.4326	94.7294	1.38508	0.512178	0.762578	0.166223	0.168179	0.126604	1.73288	1.74603	20.5379	20.7796	-0.166412	2.4226	0.715299	794.061	11.1112	29.9062	38.3347	1.10077	5.1161	#DIV/0!	0.715299	#DIV/0!
Measure	2021-03-26 19:04:45	19:04:45	23.4642	94.7305	1.38565	0.514367	0.763422	0.166416	0.168393	0.126818	1.73631	1.74564	20.5339	20.7779	-0.168065	2.45118	0.708359	801.97	11.2219	29.9034	38.6996	1.11779	5.27446	#DIV/0!	0.708359	#DIV/0!
Measure	2021-03-26 19:05:45	19:05:45	23.4814	94.7327	1.3853	0.51539	0.763011	0.166323	0.168315	0.126739	1.73467	1.74581	20.5357	20.7816	-0.164359	2.38643	0.726888	784.578	10.9785	29.9121	38.7229	1.1206	5.39865	#DIV/0!	0.726888	#DIV/0!
Measure	2021-03-26 19:06:45	19:06:45	23.5021	94.7323	1.38536	0.51538	0.753323	0.164174	0.166138	0.124563	1.70499	1.74619	20.5403	20.786	-0.160002	2.31903	0.735217	764.077	10.6916	29.905	38.61	1.11849	5.38074	#DIV/0!	0.735217	#DIV/0!
Measure	2021-03-26 19:07:45	19:07:45	23.4718	94.7339	1.38496	0.516597	0.747287	0.162832	0.164785	0.12321	1.68592	1.74625	20.5407	20.7871	-0.158907	2.30422	0.731668	758.497	10.6135	29.9118	38.7364	1.12355	5.42059	#DIV/0!	0.731668	#DIV/0!
Measure	2021-03-26 19:08:45	19:08:45	23.5404	94.7295	1.38493	0.515656	0.732229	0.159493	0.161406	0.119831	1.63966	1.74674	20.5467	20.7931	-0.15286	2.21175	0.741343	729.893	10.2133	29.9007	38.7281	1.12126	5.42013	#DIV/0!	0.741343	#DIV/0!
Measure	2021-03-26 19:09:45	19:09:45	23.4411	94.7306	1.38505	0.515248	0.729837	0.158961	0.160872	0.119297	1.63243	1.74655	20.5443	20.7913	-0.154657	2.24491	0.727172	738.106	10.3282	29.8835	38.8259	1.12875	5.46259	#DIV/0!	0.727172	#DIV/0!
Measure	2021-03-26 19:10:45	19:10:45	23.2529	94.7257	1.3852	0.515463	0.745112	0.162353	0.164318	0.122743	1.67962	1.74595	20.5375	20.7862	-0.159841	2.32222	0.723283	762.75	10.673	29.8646	39.3962	1.13849	5.57704	#DIV/0!	0.723283	#DIV/0!
Measure	2021-03-26 19:11:45	19:11:45	23.1494	94.7264	1.38496	0.515788	0.773174	0.168585	0.170636	0.12906	1.7657	1.74547	20.5326	20.7824	-0.163591	2.36369	0.747011	781.183	10.931	29.8362	39.5048	1.12875	5.65895	#DIV/0!	0.747011	#DIV/0!
Measure	2021-03-26 19:12:45	19:12:45	23.0686	94.7344	1.38449	0.513112	0.754461	0.164426	0.166395	0.12482	1.70742	1.74626	20.5411	20.7871	-0.158895	2.29744	0.743183	758.533	10.6141	29.8514	39.271	1.11508	5.39645	#DIV/0!	0.743183	#DIV/0!
Measure	2021-03-26 19:13:45	19:13:45	22.9705	94.7286	1.3854	0.512359	0.767828	0.167393	0.169382	0.127807	1.74956	1.7458	20.5357	20.7798	-0.166168	2.41428	0.724671	793.276	11.1002	29.8488	39.3748	1.11258	5.2768	#DIV/0!	0.724671	#DIV/0!
Measure	2021-03-26 19:14:45	19:14:45	22.9499	94.729	1.38557	0.510473	0.796239	0.173701	0.175772	0.134196	1.83718	1.74492	20.5259	20.7706	-0.175419	2.55155	0.720025	837.362	11.7171	29.8425	39.8056	1.1181	5.32352	#DIV/0!	0.720025	#DIV/0!
Measure	2021-03-26 19:18:48	19:18:48	22.9343	94.7246	1.3859	0.513713	0.859952	0.187856	0.190121	0.147781	2.02339	1.74348	20.5092	20.7565	-0.189546	2.74725	0.736515	905.475	12.6702	29.8449	40.2562	1.1321	5.48593	#DIV/0!	0.736515	#DIV/0!
Measure	2021-03-26 19:19:48	19:19:48	22.9306	94.7247	1.38585	0.510834	0.835803	0.182498	0.184683	0.142343	1.94908	1.74484	20.5254	20.7711	-0.174936	2.51399	0.775293	836.958	11.7114	29.8429	39.7265	1.11343	5.36849	#DIV/0!	0.775293	#DIV/0!
Measure	2021-03-26 19:20:48	19:20:48	22.9111	94.735	1.3859	0.511301	0.820666	0.179131	0.181262	0.138922	1.9024	1.74482	20.5243	20.7684	-0.177608	2.57299	0.739376	848.67	11.8753	29.8514	39.8671	1.11713	5.26754	#DIV/0!	0.739376	#DIV/0!
Measure	2021-03-26 19:21:48	19:21:48	22.9625	94.7338	1.38603	0.514647	0.828267	0.180819	0.182978	0.140638	1.92601	1.7447	20.5229	20.768	-0.177989	2.5735	0.748401	850.832	11.9056	29.8436	39.9353	1.11772	5.33191	#DIV/0!	0.748401	#DIV/0!
Measure	2021-03-26 19:22:48	19:22:48	23.039	94.7273	1.38562	0.514919	0.839646	0.183342	0.185537	0.143197	1.96039	1.74413	20.5159	20.7616	-0.184429	2.67492	0.732879	880.799	12.3249	29.851	40.0654	1.12485	5.37312	#DIV/0!	0.732879	#DIV/0!
Measure	2021-03-26 19:23:48	19:23:48	23.0075	94.7367	1.38538	0.513032	0.83058	0.181332	0.183506	0.141166	1.93226	1.74472	20.5232	20.7692	-0.176828	2.55016	0.757702	845.152	11.8261	29.8446	39.8695	1.12454	5.38832	#DIV/0!	0.757702	#DIV/0!
Measure	2021-03-26 19:24:48	19:24:48	23.0192	94.7369	1.38568	0.512511	0.839262	0.183251	0.185462	0.143123	1.95926	1.74389	20.5126	20.7601	-0.18593	2.70105	0.725371	887.663	12.4209	29.8495	40.2077	1.13193	5.49961	#DIV/0!	0.725371	#DIV/0!
Measure	2021-03-26 19:25:48	19:25:48	22.9566	94.7305	1.3858	0.515324	0.82653	0.180429	0.1826	0.140261	1.92037	1.74504	20.5264	20.7734	-0.172556	2.48007	0.774323	825.457	11.5505	29.8502	39.7659	1.12028	5.46188	#DIV/0!	0.774323	#DIV/0!
Measure	2021-03-26 19:26:48	19:26:48	22.9338	94.7292	1.38606	0.512331	0.794026	0.173221	0.17529	0.13295	1.82076	1.74555	20.533	20.7783	-0.167741	2.42387	0.751181	801.94	11.2214	29.8346	39.8953	1.11967	5.33645	#DIV/0!	0.751181	#DIV/0!
Measure	2021-03-26 19:27:48	19:27:48	22.9219	94.7327	1.38579	0.510332	0.797152	0.173914	0.175993	0.133653	1.83002	1.74553	20.5327	20.7782	-0.167813	2.42206	0.755563	802.252	11.2258	29.8404	39.8855	1.11786	5.35014	#DIV/0!	0.755563	#DIV/0!
Measure	2021-03-26 19:28:48	19:28:48	22.9281	94.7373	1.38559	0.509727	0.79288	0.172964	0.175034	0.132694	1.81659	1.74557	20.5328	20.7785	-0.167451	2.41891	0.750997	800.26	11.1979	29.8452	40.0903	1.12279	5.36753	#DIV/0!	0.750997	#DIV/0!
Measure	2021-03-26 19:29:48	19:29:48	23.1117	94.734	1.38562	0.512599	0.806466	0.175974	0.178104	0.135764	1.85838	1.74466	20.5216	20.77	-0.176036	2.55618	0.727015	840.416	11.7598	29.8457	40.4649	1.13371	5.54825	#DIV/0!	0.727015	#DIV/0!
Measure	2021-03-26 19:33:51	19:33:51	23.294	94.7325	1.38625	0.514559	0.754326	0.164402	0.166406	0.124061	1.69882	1.74614	20.537	20.7873	-0.158706	2.29935	0.738827	758.305	10.6109	29.8429	39.9034	1.14079	5.69954	#DIV/0!	0.738827	#DIV/0!
Measure	2021-03-26 19:34:51	19:34:51	23.1563	94.7323	1.3856	0.515783	0.734889	0.160091	0.162044	0.119699	1.63832	1.74668	20.5436	20.7941	-0.151874	2.19576	0.746128	725.518	10.1521	29.8485	39.8207	1.1406	5.70647	#DIV/0!	0.746128	#DIV/0!
Measure	2021-03-26 19:35:51	19:35:51	23.0633	94.7382	1.38537	0.514435	0.71513	0.155705	0.157602	0.115257	1.57726	1.74691	20.5461	20.7964	-0.149605	2.17226	0.726095	714.018	9.99116	29.8517	40.1017	1.13914	5.68601	#DIV/0!	0.726095	#DIV/0!
Measure	2021-03-26 19:36:51	19:36:51	23.0929	94.7315	1.38579	0.513232	0.742218	0.161716	0.163692	0.121346	1.66102	1.74581	20.5332	20.784	-0.161964	2.36482	0.702386	772.503	10.8095	29.8439	40.575	1.14612	5.73203	#DIV/0!	0.702386	#DIV/0!
Measure	2021-03-26 19:37:51	19:37:51	23.0826	94.7406	1.38629	0.515171	0.784275	0.171041	0.17314	0.130795	1.79089	1.74468	20.5191	20.7709	-0.175112	2.55903	0.699833	835.384	11.6894	29.8513	40.7268	1.15247	5.80903	#DIV/0!	0.699833	#DIV/0!
Measure	2021-03-26 19:38:51	19:38:51	23.0748	94.7387	1.38586	0.51637	0.81669	0.178237	0.180416	0.138071	1.89002	1.74403	20.5118	20.7626	-0.183431	2.67603	0.70628	875.058	12.2446	29.8453	40.4905	1.14507	5.74732	#DIV/0!	0.70628	#DIV/0!
Measure	2021-03-26 19:39:51	19:39:51	23.1239	94.7353	1.38545	0.516499	0.812494	0.177308	0.179472	0.137127	1.87665	1.74482	20.5214	20.7718	-0.174154	2.51807	0.745273	831.832	11.6397	29.8526	40.3108	1.13945	5.71558	#DIV/0!	0.745273	#DIV/0!
Measure	2021-03-26 19:40:51	19:40:51	23.106	94.7343	1.38563	0.513409	0.78255	0.170668	0.172763	0.130417	1.78494	1.74547	20.5294	20.7814	-0.164578	2.37675	0.750999	786.314	11.0028	29.8496	40.5358	1.14922	5.8125	#DIV/0!	0.750999	#DIV/0!
Measure	2021-03-26 19:41:51	19:41:51	23.0601	94.7318	1.38592	0.512583	0.773232	0.168599	0.170688	0.128343	1.75666	1.74502	20.524	20.7784	-0.167622	2.4372	0.72077	799.993	11.1942	29.8337	41.081	1.16342	5.97587	#DIV/0!	0.72077	#DIV/0!
Measure	2021-03-26 19:42:51	19:42:51	23.0137	94.7432	1.38644	0.512245	0.771083	0.168116	0.170206	0.127861	1.75066	1.74508	20.524	20.7792	-0.166841	2.42626	0.721546	796.561	11.1462	29.8517	41.3351	1.16737	6.03299	#DIV/0!	0.721546	#DIV/0!
Measure	2021-03-26 19:43:51	19:43:51	23.2111	94.7433	1.38625	0.5124	0.787049	0.171653	0.173787	0.131442	1.79944	1.74471	20.5189	20.7741	-0.171886	2.50031	0.719686	820.475	11.4808	29.8514	41.2791	1.16252	6.03575	#DIV/0!	0.719686	#DIV/0!
Measure	2021-03-26 19:44:51	19:44:51	23.1134	94.738	1.38648	0.514369	0.801557	0.174881	0.177068	0.134723	1.84454	1.74416	20.5136	20.7701	-0.17587	2.55766	0.721181	839.623	11.7487	29.8451	41.0774	1.17072	6.13002	#DIV/0!	0.721181	#DIV/0!
Measure	2021-03-26 19:48:54	19:48:54	22.9092	94.7323	1.3875	0.513679	0.769293	0.167723	0.169805	0.127446	1.74636	1.7454	20.5266	20.7813	-0.164654	2.39176	0.730158	787.003	11.0124	29.844	41.3496	1.16226	6.00072	#DIV/0!	0.730158	#DIV/0!
Measure	2021-03-26 19:49:54	19:49:54	23.0032	94.7386	1.38806	0.51274	0.77905	0.169897	0.172021	0.129663	1.77728	1.74475	20.5201	20.7766	-0.16942	2.4671	0.720393	809.727	11.3304	29.8416	42.067	1.17725	6.12626	#DIV/0!	0.720393	#DIV/0!
Measure	2021-03-26 19:50:54	19:50:54	22.9478	94.7424	1.38827	0.512407	0.803044	0.17521	0.17745	0.135091	1.85148	1.74398	20.5097	20.7718	-0.174169	2.52943	0.731975	832.698	11.6518	29.8459	42.3779	1.19271	6.51436	#DIV/0!	0.731975	#DIV/0!
Measure	2021-03-26 19:51:54	19:51:54	22.9455	94.7424	1.38769	0.514679	0.776762	0.169373	0.171522	0.129164	1.76966	1.74489	20.5198	20.7801	-0.165855	2.40601	0.735517	792.798	11.0935	29.8427	42.2096	1.184	6.38437	#DIV/0!	0.735517	#DIV/0!
Measure	2021-03-26 19:52:54	19:52:54	23.0392	94.744	1.38733	0.511447	0.797963	0.174076	0.17627	0.133911	1.83435	1.74412	20.5106	20.7691	-0.176934	2.58037	0.710889	844.797	11.8211	29.8508	42.0017	1.178	6.26055	#DIV/0!	0.710889	#DIV/0!
Measure	2021-03-26 19:53:54	19:53:54	23.042	94.7415	1.38754	0.51361	0.812062	0.177206	0.179456	0.137098	1.87813	1.7439	20.5082	20.7686	-0.177423	2.57741	0.72869	847.767	11.8627	29.8441	42.4313	1.19682	6.39397	#DIV/0!	0.72869	#DIV/0!
Measure	2021-03-26 19:54:54	19:54:54	22.9264	94.7504	1.38674	0.515289	0.797312	0.173937	0.176164	0.133805	1.83182	1.74444	20.5149	20.7776	-0.168438	2.43197	0.753226	805.047	11.2649	29.8453	42.4867	1.19858	6.53321	#DIV/0!	0.753226	#DIV/0!
Measure	2021-03-26 19:55:54	19:55:54	22.8993	94.7466	1.3869	0.51291	0.796545	0.17376	0.175999	0.13364	1.82957	1.74367	20.5052	20.7693	-0.176704	2.57586	0.710278	843.185	11.7986	29.8475	43.2178	1.21071	6.64194	#DIV/0!	0.710278	#DIV/0!
Measure	2021-03-26 19:56:54	19:56:54	23.0174	94.74	1.38722	0.514103	0.792742	0.172926	0.175147	0.132789	1.81847	1.74456	20.5167	20.7803	-0.165736	2.38959	0.760995	792.612	11.0909	29.8333	42.88	1.19928	6.59436	#DIV/0!	0.760995	#DIV/0!
Measure	2021-03-26 19:57:54	19:57:54	23.0757	94.7448	1.38808	0.514865	0.793228	0.17303	0.175254	0.132895	1.82098	1.74386	20.5081	20.7716	-0.174358	2.54014	0.716881	832.935	11.6551	29.8507	42.9963	1.21115	6.60681	#DIV/0!	0.716881	#DIV/0!
Measure	2021-03-26 19:58:54	19:58:54	23.0814	94.742	1.38745	0.512442	0.790277	0.17238	0.1746	0.132241	1.81121	1.74444	20.5155	20.7796	-0.166369	2.40288	0.753766	795.529	11.1317	29.8493	42.5447	1.20266	6.63845	#DIV/0!	0.753766	#DIV/0!
Measure	2021-03-26 19:59:54	19:59:54	23.0821	94.7444	1.38751	0.514745	0.799776	0.174476	0.176751	0.134392	1.8404	1.74341	20.502	20.7692	-0.176802	2.57557	0.714559	844.039	11.8105	29.8524	43.2068	1.2218	6.85217	#DIV/0!	0.714559	#DIV/0!
Measure	2021-03-26 20:03:57	20:03:57	22.8984	94.747	1.38741	0.514137	0.796811	0.173836	0.176204	0.133847	1.8318	1.74283	20.4973	20.7765	-0.169461	2.44876	0.74805	809.519	11.3275	29.8509	45.4037	1.27149	7.66303	#DIV/0!	0.74805	#DIV/0!
Measure	2021-03-26 20:04:57	20:04:57	22.8929	94.7374	1.38785	0.513514	0.781414	0.170426	0.17275	0.130392	1.78506	1.74325	20.503	20.7826	-0.163416	2.35732	0.757243	781.147	10.9305	29.8429	45.635	1.27626	7.68333	#DIV/0!	0.757243	#DIV/0!
Measure	2021-03-26 20:05:57	20:05:57	23.035	94.7434	1.38697	0.510988	0.731723	0.159392	0.161551	0.119193	1.6309	1.74507	20.5235	20.8014	-0.144623	2.07132	0.787374	691.731	9.67929	29.8488	44.9905	1.25782	7.54901	#DIV/0!	0.787374	#DIV/0!
Measure	2021-03-26 20:06:57	20:06:57	23.2095	94.7413	1.38712	0.510089	0.660799	0.143659	0.145579	0.103222	1.41272	1.74641	20.54	20.8145	-0.131472	1.90214	0.742702	627.94	8.78668	29.8164	44.1744	1.24567	7.3119	#DIV/0!	0.742702	#DIV/0!
Measure	2021-03-26 20:07:57	20:07:57	23.293	94.7411	1.3859	0.513606	0.671463	0.146023	0.147967	0.10561	1.44419	1.74611	20.5361	20.8096	-0.136431	1.9777	0.730238	650.769	9.10613	29.8349	43.6534	1.24402	7.24083	#DIV/0!	0.730238	#DIV/0!
Measure	2021-03-26 20:08:57	20:08:57	23.2988	94.7405	1.38686	0.514586	0.676883	0.14723	0.149188	0.106831	1.46194	1.74615	20.5371	20.8103	-0.135699	1.962	0.745126	648.111	9.06892	29.7966	43.4451	1.24434	7.22357	#DIV/0!	0.745126	#DIV/0!
Measure	2021-03-26 20:09:57	20:09:57	23.2806	94.7462	1.3878	0.514059	0.691794	0.150537	0.152542	0.110185	1.50883	1.74584	20.5333	20.8068	-0.139167	2.01118	0.750219	665.237	9.30857	29.788	43.3712	1.24266	7.26038	#DIV/0!	0.750219	#DIV/0!
Measure	2021-03-26 20:10:57	20:10:57	23.2359	94.7432	1.38728	0.512549	0.69296	0.150793	0.1528	0.110443	1.51181	1.74581	20.5325	20.8057	-0.140253	2.02834	0.745341	670.063	9.3761	29.7926	43.6662	1.24974	7.23825	#DIV/0!	0.745341	#DIV/0!
Measure	2021-03-26 20:11:57	20:11:57	23.1872	94.7399	1.38723	0.51363	0.693375	0.15089	0.152908	0.110551	1.51317	1.74598	20.5352	20.8099	-0.136132	1.95637	0.773461	651.006	9.10944	29.7731	43.6601	1.2462	7.32526	#DIV/0!	0.773461	#DIV/0!
Measure	2021-03-26 20:12:57	20:12:57	23.1854	94.7443	1.38655	0.514821	0.690627	0.150275	0.152272	0.109915	1.50383	1.74604	20.5352	20.8082	-0.137838	1.98742	0.756677	658.477	9.21398	29.7891	43.557	1.23961	7.21177	#DIV/0!	0.756677	#DIV/0!
Measure	2021-03-26 20:13:57	20:13:57	23.2021	94.7398	1.38728	0.516794	0.678172	0.14751	0.149456	0.107099	1.46622	1.74659	20.5415	20.8125	-0.133544	1.9245	0.761873	638.489	8.93428	29.7885	43.1968	1.22922	7.07499	#DIV/0!	0.761873	#DIV/0!
Measure	2021-03-26 20:14:57	20:14:57	23.2696	94.7391	1.38677	0.517843	0.672326	0.146219	0.148151	0.105794	1.44778	1.74649	20.5411	20.8126	-0.133425	1.92641	0.75154	637.416	8.91928	29.7886	43.4691	1.23822	7.11119	#DIV/0!	0.75154	#DIV/0!
Measure	2021-03-26 20:19:00	20:19:00	23.1468	94.7393	1.38695	0.50941	0.61067	0.132519	0.134213	0.0918301	1.25738	1.7488	20.5664	20.8294	-0.116629	1.6872	0.745244	557.354	7.79898	29.7815	41.9469	1.19216	6.48891	#DIV/0!	0.745244	#DIV/0!
Measure	2021-03-26 20:20:00	20:20:00	23.1535	94.738	1.38686	0.51389	0.587048	0.127278	0.128893	0.0865094	1.18456	1.74951	20.5748	20.8358	-0.110201	1.5952	0.742577	526.597	7.3686	29.7905	41.6623	1.18279	6.35461	#DIV/0!	0.742577	#DIV/0!
Measure	2021-03-26 20:21:00	20:21:00	23.1425	94.7368	1.38634	0.511559	0.564942	0.122374	0.123918	0.0815349	1.11609	1.75003	20.581	20.8408	-0.105237	1.52678	0.731007	502.495	7.03134	29.7918	41.5222	1.17929	6.26485	#DIV/0!	0.731007	#DIV/0!
Measure	2021-03-26 20:22:00	20:22:00	23.1209	94.7374	1.38698	0.512112	0.549494	0.118946	0.120442	0.0780591	1.06904	1.75042	20.5857	20.8446	-0.101433	1.47425	0.725145	484.463	6.77902	29.7888	41.289	1.17189	6.20617	#DIV/0!	0.725145	#DIV/0!
Measure	2021-03-26 20:23:00	20:23:00	23.1354	94.7452	1.38653	0.513397	0.538561	0.116519	0.117975	0.075592	1.03499	1.75067	20.5884	20.8457	-0.100344	1.46399	0.706962	478.81	6.69992	29.7889	41.2367	1.16888	6.09566	#DIV/0!	0.706962	#DIV/0!
Measure	2021-03-26 20:24:00	20:24:00	23.1253	94.7434	1.38597	0.511632	0.531273	0.1149	0.116331	0.0739476	1.0121	1.75094	20.5911	20.8475	-0.0984823	1.43718	0.704229	469.702	6.57248	29.7834	41.0348	1.16417	6.0343	#DIV/0!	0.704229	#DIV/0!
Measure	2021-03-26 20:25:00	20:25:00	23.1126	94.7398	1.3834	0.514329	0.526437	0.113832	0.115246	0.0728627	0.995423	1.75087	20.5911	20.8469	-0.0990517	1.44834	0.687288	471.244	6.59405	29.7897	40.9552	1.16121	5.98079	#DIV/0!	0.687288	#DIV/0!
Measure	2021-03-26 20:26:00	20:26:00	23.0823	94.7471	1.38469	0.511417	0.527488	0.114058	0.11547	0.0730868	0.99944	1.75087	20.5899	20.8449	-0.101137	1.485	0.673022	481.357	6.73556	29.7834	40.8338	1.15688	5.93278	#DIV/0!	0.673022	#DIV/0!
Measure	2021-03-26 20:27:00	20:27:00	23.0697	94.7342	1.38484	0.514851	0.531156	0.114875	0.116293	0.0739102	1.01087	1.75101	20.5921	20.8464	-0.0996015	1.45567	0.694435	474.522	6.63992	29.7722	40.7962	1.1537	5.8853	#DIV/0!	0.694435	#DIV/0!
Measure	2021-03-26 20:28:00	20:28:00	23.0624	94.7439	1.38512	0.511858	0.530679	0.114767	0.116181	0.0737974	1.00956	1.75111	20.593	20.8466	-0.099424	1.45334	0.694646	473.791	6.62969	29.7906	40.6899	1.14982	5.83844	#DIV/0!	0.694646	#DIV/0!
Measure	2021-03-26 20:29:00	20:29:00	23.0768	94.7344	1.38492	0.514603	0.528973	0.114393	0.115798	0.0734152	1.00419	1.75088	20.591	20.844	-0.101955	1.49836	0.670194	485.321	6.79103	29.7838	40.6823	1.14909	5.80227	#DIV/0!	0.670194	#DIV/0!
Measure	2021-03-26 20:33:03	20:33:03	22.9809	94.7454	1.38458	0.513146	0.60267	0.130746	0.132344	0.0897663	1.22761	1.74904	20.5688	20.8203	-0.125681	1.84937	0.663799	598.001	8.36775	29.7372	40.5725	1.14917	5.7153	#DIV/0!	0.663799	#DIV/0!
Measure	2021-03-26 20:34:03	20:34:03	22.8702	94.737	1.38558	0.513575	0.612693	0.132974	0.134616	0.0920383	1.25946	1.74875	20.5662	20.8201	-0.125926	1.84649	0.682085	599.966	8.39524	29.7234	41.2181	1.1585	5.88413	#DIV/0!	0.682085	#DIV/0!
Measure	2021-03-26 20:35:03	20:35:03	22.8911	94.7461	1.38442	0.515065	0.628558	0.136492	0.138182	0.0956043	1.3071	1.74812	20.5584	20.813	-0.132981	1.95399	0.668937	632.693	8.85319	29.7292	41.5581	1.16026	5.93181	#DIV/0!	0.668937	#DIV/0!
Measure	2021-03-26 20:36:03	20:36:03	22.8667	94.7431	1.38517	0.513629	0.68123	0.148173	0.150003	0.107425	1.46958	1.74713	20.5459	20.7997	-0.146311	2.14298	0.685765	696.98	9.75275	29.7312	41.4888	1.15979	5.89244	#DIV/0!	0.685765	#DIV/0!
Measure	2021-03-26 20:37:03	20:37:03	22.9641	94.7505	1.38525	0.51237	0.71517	0.155704	0.157646	0.115068	1.57403	1.74596	20.5322	20.7882	-0.157802	2.31403	0.680215	751.509	10.5158	29.7225	42.2831	1.18026	6.04435	#DIV/0!	0.680215	#DIV/0!
Measure	2021-03-26 20:38:03	20:38:03	22.9106	94.7548	1.38512	0.511128	0.734992	0.1601	0.162113	0.119536	1.63487	1.74585	20.5306	20.7888	-0.157192	2.28681	0.714911	749.478	10.4873	29.728	41.8554	1.17522	6.19467	#DIV/0!	0.714911	#DIV/0!
Measure	2021-03-26 20:39:03	20:39:03	22.8833	94.7504	1.38516	0.512664	0.753201	0.164131	0.166207	0.123629	1.69074	1.74481	20.5172	20.7768	-0.169236	2.48028	0.681672	805.812	11.2756	29.7288	42.5061	1.18963	6.29559	#DIV/0!	0.681672	#DIV/0!
Measure	2021-03-26 20:40:03	20:40:03	22.8725	94.7483	1.38517	0.514264	0.775241	0.169023	0.171171	0.128594	1.75856	1.74454	20.5143	20.7751	-0.170901	2.49095	0.70598	814.475	11.3968	29.7266	42.5921	1.19007	6.38119	#DIV/0!	0.70598	#DIV/0!
Measure	2021-03-26 20:41:03	20:41:03	22.9106	94.752	1.38456	0.511505	0.777973	0.169627	0.171783	0.129206	1.76618	1.74479	20.5171	20.7779	-0.168105	2.43927	0.724061	801.361	11.2133	29.7305	42.6573	1.19112	6.3769	#DIV/0!	0.724061	#DIV/0!
Measure	2021-03-26 20:42:03	20:42:03	22.9731	94.7554	1.38503	0.514349	0.777429	0.169506	0.171667	0.12909	1.76513	1.74469	20.5159	20.7775	-0.168516	2.44754	0.721183	803.473	11.2429	29.7143	42.6862	1.19468	6.43199	#DIV/0!	0.721183	#DIV/0!
Measure	2021-03-26 20:43:03	20:43:03	23.0504	94.7515	1.38414	0.515058	0.781831	0.170484	0.172665	0.130088	1.77756	1.74452	20.514	20.7764	-0.169552	2.46017	0.722535	807.904	11.3049	29.7294	42.6326	1.19769	6.4889	#DIV/0!	0.722535	#DIV/0!
Measure	2021-03-26 20:44:03	20:44:03	22.9315	94.7539	1.38522	0.515194	0.772211	0.168346	0.170503	0.127926	1.74935	1.74478	20.5166	20.7796	-0.16641	2.41551	0.724212	793.587	11.1045	29.7227	42.5009	1.19959	6.5214	#DIV/0!	0.724212	#DIV/0!
Measure	2021-03-26 20:48:06	20:48:06	22.9735	94.7522	1.38488	0.513144	0.799311	0.174392	0.17664	0.134278	1.83565	1.74417	20.5109	20.7752	-0.170793	2.46752	0.743924	814.847	11.402	29.7233	43.1665	1.20797	6.57042	#DIV/0!	0.743924	#DIV/0!
Measure	2021-03-26 20:49:06	20:49:06	22.9124	94.7568	1.38469	0.513467	0.823045	0.17966	0.182013	0.139651	1.9084	1.74271	20.4939	20.7622	-0.183782	2.6718	0.714274	875.51	12.2509	29.7191	43.8976	1.23326	6.8485	#DIV/0!	0.714274	#DIV/0!
Measure	2021-03-26 20:50:06	20:50:06	22.8591	94.7574	1.38517	0.512443	0.820664	0.179125	0.181502	0.139139	1.90184	1.74341	20.5014	20.7734	-0.172623	2.48117	0.76651	824.162	11.5324	29.725	44.3391	1.24107	7.08726	#DIV/0!	0.76651	#DIV/0!
Measure	2021-03-26 20:51:06	20:51:06	22.7783	94.7637	1.3847	0.512259	0.771142	0.168133	0.170363	0.128001	1.74901	1.74469	20.516	20.7882	-0.15781	2.26458	0.772333	753.351	10.5415	29.7269	44.5794	1.24378	7.08371	#DIV/0!	0.772333	#DIV/0!
Measure	2021-03-26 20:52:06	20:52:06	22.7542	94.756	1.38475	0.51437	0.766343	0.167072	0.169295	0.126933	1.73438	1.74437	20.5127	20.7857	-0.160317	2.31178	0.750236	764.668	10.6999	29.7205	44.8445	1.24507	7.14019	#DIV/0!	0.750236	#DIV/0!
Measure	2021-03-26 20:53:06	20:53:06	22.8093	94.7614	1.38494	0.51316	0.782212	0.17059	0.172864	0.130502	1.78332	1.74384	20.5059	20.7793	-0.166663	2.40883	0.740328	794.721	11.1204	29.729	45.0234	1.24821	7.17461	#DIV/0!	0.740328	#DIV/0!
Measure	2021-03-26 20:54:06	20:54:06	22.779	94.7655	1.38539	0.514944	0.779544	0.16999	0.172255	0.129893	1.77564	1.74444	20.5121	20.7854	-0.160562	2.30632	0.7699	766.753	10.7291	29.7242	44.8536	1.24766	7.16743	#DIV/0!	0.7699	#DIV/0!
Measure	2021-03-26 20:55:06	20:55:06	22.8536	94.7599	1.38525	0.512247	0.799019	0.17432	0.176657	0.134295	1.83545	1.74335	20.5005	20.7753	-0.17068	2.46492	0.744629	814.138	11.3921	29.7259	45.0804	1.25167	7.27744	#DIV/0!	0.744629	#DIV/0!
Measure	2021-03-26 20:56:06	20:56:06	23.0107	94.7584	1.38516	0.514665	0.801763	0.174926	0.177264	0.134902	1.84372	1.74369	20.5041	20.7781	-0.167895	2.4145	0.763605	801.414	11.2141	29.7291	44.6185	1.24446	7.22183	#DIV/0!	0.763605	#DIV/0!
Measure	2021-03-26 20:57:06	20:57:06	23.0123	94.7562	1.38561	0.514072	0.789176	0.172136	0.174423	0.132061	1.80562	1.74413	20.5096	20.782	-0.163974	2.35793	0.765765	783.075	10.9575	29.7126	44.1467	1.24305	7.11444	#DIV/0!	0.765765	#DIV/0!
Measure	2021-03-26 20:58:06	20:58:06	22.8631	94.7568	1.38469	0.512641	0.766472	0.1671	0.169312	0.12695	1.73469	1.74494	20.5193	20.7909	-0.155078	2.2212	0.780969	740.564	10.3626	29.7298	43.8323	1.23432	7.04584	#DIV/0!	0.780969	#DIV/0!
Measure	2021-03-26 20:59:06	20:59:06	22.8833	94.7537	1.38516	0.51476	0.779972	0.170098	0.172363	0.13	1.77675	1.74344	20.5019	20.7749	-0.171103	2.48785	0.714171	815.208	11.4071	29.7218	44.9168	1.25349	7.15098	#DIV/0!	0.714171	#DIV/0!
Measure	2021-03-26 21:03:09	21:03:09	22.7372	94.7538	1.385	0.512964	0.755681	0.164706	0.16695	0.124588	1.70211	1.74402	20.5084	20.7878	-0.158197	2.28333	0.745453	754.32	10.5551	29.7215	45.9194	1.27289	7.51929	#DIV/0!	0.745453	#DIV/0!
Measure	2021-03-26 21:04:09	21:04:09	22.7629	94.7552	1.38507	0.514305	0.775169	0.169027	0.171348	0.128987	1.76206	1.743	20.4961	20.7775	-0.16845	2.44449	0.720829	802.396	11.2278	29.721	46.5263	1.28854	7.66892	#DIV/0!	0.720829	#DIV/0!
Measure	2021-03-26 21:05:09	21:05:09	22.7259	94.7518	1.38463	0.512758	0.771063	0.168124	0.170432	0.12807	1.74906	1.74367	20.505	20.7864	-0.159571	2.29361	0.762579	761.088	10.6498	29.7223	46.0958	1.27861	7.65709	#DIV/0!	0.762579	#DIV/0!
Measure	2021-03-26 21:06:09	21:06:09	22.7592	94.7594	1.38446	0.514358	0.749644	0.163371	0.165607	0.123246	1.68302	1.74418	20.5109	20.7917	-0.154293	2.21969	0.758222	735.73	10.295	29.7295	46.2134	1.27901	7.6097	#DIV/0!	0.758222	#DIV/0!
Measure	2021-03-26 21:07:09	21:07:09	22.7783	94.7514	1.38502	0.512554	0.728556	0.158696	0.160865	0.118503	1.61893	1.74443	20.5144	20.7948	-0.151191	2.18419	0.741204	720.772	10.0857	29.722	46.0829	1.27797	7.58447	#DIV/0!	0.741204	#DIV/0!
Measure	2021-03-26 21:08:09	21:08:09	22.8013	94.7571	1.38517	0.511195	0.747362	0.162865	0.165083	0.122721	1.67677	1.74365	20.5048	20.784	-0.162001	2.35615	0.711659	771.545	10.7961	29.7295	45.8598	1.27325	7.51121	#DIV/0!	0.711659	#DIV/0!
Measure	2021-03-26 21:09:09	21:09:09	22.7703	94.7559	1.38518	0.512249	0.764768	0.166725	0.168988	0.126626	1.73025	1.74367	20.5047	20.783	-0.163001	2.3594	0.733342	776.999	10.8724	29.7218	45.6057	1.26796	7.45152	#DIV/0!	0.733342	#DIV/0!
Measure	2021-03-26 21:10:09	21:10:09	22.9655	94.7534	1.38493	0.511668	0.764359	0.166641	0.1689	0.126538	1.72876	1.74353	20.5039	20.7818	-0.164215	2.38033	0.726268	782.447	10.9487	29.7275	45.4648	1.26167	7.42712	#DIV/0!	0.726268	#DIV/0!
Measure	2021-03-26 21:11:09	21:11:09	23.0677	94.745	1.38528	0.513425	0.764621	0.166701	0.168948	0.126587	1.72998	1.74367	20.5057	20.7822	-0.163794	2.37363	0.728832	780.768	10.9252	29.7268	44.7477	1.25654	7.33315	#DIV/0!	0.728832	#DIV/0!
Measure	2021-03-26 21:12:09	21:12:09	23.1562	94.7504	1.38512	0.512998	0.756568	0.164917	0.167127	0.124766	1.70504	1.74408	20.511	20.7858	-0.160172	2.31752	0.735716	763.681	10.6861	29.7116	44.2413	1.25002	7.21751	#DIV/0!	0.735716	#DIV/0!
Measure	2021-03-26 21:13:09	21:13:09	23.0043	94.7556	1.38498	0.511065	0.741113	0.161478	0.163626	0.121264	1.65719	1.74478	20.518	20.7909	-0.155097	2.24245	0.739006	739.577	10.3488	29.7283	43.6391	1.23962	7.08507	#DIV/0!	0.739006	#DIV/0!
Measure	2021-03-26 21:14:09	21:14:09	22.9184	94.7442	1.38502	0.510764	0.725362	0.157991	0.160085	0.117723	1.60891	1.74494	20.5209	20.7928	-0.153154	2.22187	0.724123	729.95	10.2141	29.7213	44.091	1.241	7.01794	#DIV/0!	0.724123	#DIV/0!
Measure	2021-03-26 21:18:12	21:18:12	23.2499	94.763	1.3851	0.510683	0.748611	0.163118	0.165303	0.12297	1.68048	1.74413	20.5112	20.7859	-0.160068	2.32221	0.723654	762.823	10.6741	29.7277	44.2006	1.25571	7.25398	#DIV/0!	0.723654	#DIV/0!
Measure	2021-03-26 21:19:12	21:19:12	23.2666	94.757	1.38507	0.513082	0.743881	0.16207	0.16425	0.121917	1.66597	1.74429	20.5132	20.789	-0.156971	2.27232	0.733157	748.286	10.4707	29.7216	44.0441	1.25822	7.32729	#DIV/0!	0.733157	#DIV/0!
Measure	2021-03-26 21:20:12	21:20:12	23.3366	94.7562	1.38483	0.515529	0.728358	0.158633	0.16077	0.118437	1.61811	1.74461	20.5178	20.7943	-0.151702	2.19338	0.737723	723.15	10.1189	29.73	44.0899	1.2608	7.36232	#DIV/0!	0.737723	#DIV/0!
Measure	2021-03-26 21:21:12	21:21:12	23.3711	94.763	1.38531	0.514076	0.717403	0.156199	0.158304	0.115971	1.58493	1.7447	20.5184	20.795	-0.150969	2.19039	0.723585	719.507	10.068	29.7279	43.8744	1.25995	7.37369	#DIV/0!	0.723585	#DIV/0!
Measure	2021-03-26 21:22:12	21:22:12	23.3105	94.7566	1.38525	0.512196	0.716225	0.155941	0.158044	0.115712	1.58133	1.74489	20.5212	20.798	-0.147984	2.13961	0.739073	705.671	9.87435	29.7217	43.7989	1.26039	7.38203	#DIV/0!	0.739073	#DIV/0!
Measure	2021-03-26 21:23:12	21:23:12	23.308	94.7567	1.38499	0.511244	0.712182	0.155043	0.157139	0.114806	1.5686	1.74485	20.5205	20.7979	-0.148084	2.14416	0.731569	705.791	9.87604	29.7299	44.296	1.27005	7.42075	#DIV/0!	0.731569	#DIV/0!
Measure	2021-03-26 21:24:12	21:24:12	23.2715	94.7592	1.38534	0.51336	0.711982	0.154997	0.157113	0.11478	1.56843	1.74457	20.5171	20.7971	-0.148864	2.15799	0.726802	709.458	9.92736	29.7217	44.4409	1.27401	7.60262	#DIV/0!	0.726802	#DIV/0!
Measure	2021-03-26 21:25:12	21:25:12	23.2795	94.7653	1.38541	0.513348	0.704044	0.153231	0.155319	0.112986	1.54405	1.74502	20.5218	20.8014	-0.144563	2.09028	0.738679	689.331	9.64572	29.7297	44.4457	1.27135	7.56974	#DIV/0!	0.738679	#DIV/0!
Measure	2021-03-26 21:26:12	21:26:12	23.2219	94.7631	1.38564	0.514518	0.695902	0.151421	0.153473	0.11114	1.51919	1.74547	20.5265	20.8047	-0.141344	2.0418	0.744042	674.282	9.43514	29.7302	44.0845	1.26163	7.46775	#DIV/0!	0.744042	#DIV/0!
Measure	2021-03-26 21:27:12	21:27:12	23.1565	94.7606	1.38615	0.515767	0.668424	0.145331	0.147275	0.104942	1.43526	1.74648	20.5393	20.8141	-0.131923	1.90235	0.754465	629.931	8.81454	29.7163	43.6232	1.24409	7.23602	#DIV/0!	0.754465	#DIV/0!
Measure	2021-03-26 21:28:12	21:28:12	23.1301	94.7638	1.38579	0.513252	0.639131	0.13882	0.140658	0.0983249	1.34456	1.7473	20.5472	20.8193	-0.12672	1.83606	0.732304	604.49	8.45855	29.7298	43.4345	1.23383	7.05098	#DIV/0!	0.732304	#DIV/0!
Measure	2021-03-26 21:29:12	21:29:12	23.0977	94.7687	1.38664	0.512908	0.613914	0.133228	0.134981	0.0926485	1.26781	1.7479	20.5548	20.8253	-0.12071	1.75389	0.722857	576.014	8.06009	29.7216	43.3275	1.22883	6.94302	#DIV/0!	0.722857	#DIV/0!
Measure	2021-03-26 21:33:16	21:33:16	23.0009	94.7666	1.38635	0.513536	0.568802	0.123243	0.124829	0.0824106	1.12779	1.74895	20.5733	20.8381	-0.10793	1.56987	0.718402	514.977	7.206	29.7832	42.6566	1.20255	6.55535	#DIV/0!	0.718402	#DIV/0!
Measure	2021-03-26 21:34:16	21:34:16	23.0677	94.7636	1.38671	0.513652	0.582949	0.12639	0.128015	0.0855967	1.1717	1.74845	20.5686	20.8332	-0.112836	1.6437	0.712842	538.414	7.53395	29.7816	42.7838	1.20396	6.55045	#DIV/0!	0.712842	#DIV/0!
Measure	2021-03-26 21:35:16	21:35:16	23.0702	94.7666	1.38697	0.511155	0.59785	0.129688	0.131357	0.088938	1.21767	1.74827	20.5651	20.8297	-0.116326	1.69234	0.719522	555.314	7.77044	29.791	42.5244	1.20151	6.55634	#DIV/0!	0.719522	#DIV/0!
Measure	2021-03-26 21:36:16	21:36:16	23.0881	94.7648	1.38734	0.514765	0.599085	0.12996	0.131626	0.0892068	1.22175	1.74852	20.5677	20.8313	-0.114697	1.66365	0.734379	548.024	7.66843	29.7765	42.4216	1.19879	6.49336	#DIV/0!	0.734379	#DIV/0!
Measure	2021-03-26 21:37:16	21:37:16	23.1122	94.7635	1.38728	0.513218	0.590453	0.128054	0.129689	0.0872705	1.19524	1.74871	20.5714	20.8341	-0.111892	1.6221	0.736847	534.68	7.48171	29.7762	42.1954	1.19368	6.42711	#DIV/0!	0.736847	#DIV/0!
Measure	2021-03-26 21:38:16	21:38:16	23.1186	94.7728	1.38654	0.515424	0.581175	0.125989	0.127591	0.0851723	1.16592	1.74896	20.5733	20.8349	-0.111058	1.61448	0.722168	530.134	7.41809	29.7905	41.9412	1.18822	6.3536	#DIV/0!	0.722168	#DIV/0!
Measure	2021-03-26 21:39:16	21:39:16	23.0959	94.7627	1.38727	0.512844	0.579696	0.125663	0.127258	0.0848388	1.162	1.74891	20.5733	20.8342	-0.11177	1.62893	0.713354	533.647	7.46725	29.7827	41.8488	1.18607	6.31078	#DIV/0!	0.713354	#DIV/0!
Measure	2021-03-26 21:40:16	21:40:16	23.0998	94.7707	1.38615	0.51358	0.580265	0.125784	0.127375	0.084956	1.1627	1.74889	20.5721	20.8322	-0.11375	1.66155	0.699772	542.396	7.58967	29.791	41.7751	1.18235	6.24868	#DIV/0!	0.699772	#DIV/0!
Measure	2021-03-26 21:41:16	21:41:16	23.1032	94.7634	1.38688	0.512424	0.576519	0.124956	0.126531	0.0841122	1.15181	1.74904	20.5743	20.8337	-0.112315	1.64068	0.70203	535.902	7.49881	29.7841	41.6392	1.17878	6.19976	#DIV/0!	0.70203	#DIV/0!
Measure	2021-03-26 21:42:16	21:42:16	22.9359	94.7615	1.38684	0.514732	0.589927	0.127938	0.129556	0.0871371	1.19314	1.74851	20.5692	20.8294	-0.11664	1.70453	0.699984	556.457	7.78643	29.7882	41.965	1.18825	6.2574	#DIV/0!	0.699984	#DIV/0!
Measure	2021-03-26 21:43:16	21:43:16	23.005	94.765	1.38767	0.513342	0.610228	0.132437	0.134126	0.0917075	1.25634	1.74785	20.5605	20.8227	-0.123268	1.80365	0.696555	588.287	8.23181	29.7904	42.6144	1.19449	6.40555	#DIV/0!	0.696555	#DIV/0!
Measure	2021-03-26 21:44:16	21:44:16	23.1395	94.7638	1.38653	0.51325	0.628883	0.136582	0.138318	0.0958997	1.31278	1.74782	20.5609	20.8223	-0.123673	1.79403	0.731746	590.567	8.26372	29.7908	42.122	1.18564	6.34643	#DIV/0!	0.731746	#DIV/0!
Measure	2021-03-26 21:48:19	21:48:19	23.1705	94.7619	1.38713	0.512248	0.577204	0.125098	0.126663	0.0838822	1.149	1.74956	20.5806	20.8381	-0.107915	1.56571	0.733855	515.689	7.21596	29.8355	41.2081	1.17104	6.20768	#DIV/0!	0.733855	#DIV/0!
Measure	2021-03-26 21:49:19	21:49:19	23.1584	94.7583	1.38705	0.514572	0.572201	0.123995	0.125545	0.0827642	1.13364	1.74964	20.5828	20.8401	-0.105945	1.53555	0.73826	506.338	7.08512	29.8433	41.072	1.16771	6.19017	#DIV/0!	0.73826	#DIV/0!
Measure	2021-03-26 21:50:19	21:50:19	23.1552	94.7608	1.38659	0.512453	0.580249	0.125779	0.127346	0.0845659	1.15795	1.74927	20.5782	20.8346	-0.111368	1.62253	0.713674	531.593	7.43851	29.8526	41.0429	1.16602	6.14119	#DIV/0!	0.713674	#DIV/0!
Measure	2021-03-26 21:51:19	21:51:19	23.135	94.7615	1.3853	0.51234	0.592916	0.128592	0.130194	0.0874136	1.19584	1.74893	20.5746	20.8309	-0.115142	1.67601	0.713502	549.093	7.68338	29.8423	40.9912	1.16433	6.12758	#DIV/0!	0.713502	#DIV/0!
Measure	2021-03-26 21:52:19	21:52:19	23.1522	94.7589	1.38416	0.511757	0.604789	0.131225	0.132858	0.0900777	1.23127	1.74852	20.5695	20.8255	-0.120482	1.75736	0.700636	573.805	8.02917	29.8377	41.066	1.16503	6.10806	#DIV/0!	0.700636	#DIV/0!
Measure	2021-03-26 21:53:19	21:53:19	23.1873	94.7621	1.38556	0.511676	0.618958	0.134367	0.13604	0.09326	1.27606	1.74829	20.5665	20.8226	-0.123377	1.79771	0.709825	588.395	8.23334	29.8492	41.0459	1.16567	6.12417	#DIV/0!	0.709825	#DIV/0!
Measure	2021-03-26 21:54:19	21:54:19	23.1591	94.7591	1.38551	0.513502	0.619103	0.134403	0.136078	0.0932976	1.27652	1.74835	20.5676	20.824	-0.121989	1.77345	0.719794	581.973	8.14347	29.843	40.9832	1.16636	6.13985	#DIV/0!	0.719794	#DIV/0!
Measure	2021-03-26 21:55:19	21:55:19	23.0835	94.7625	1.38622	0.513305	0.617152	0.133968	0.135636	0.0928561	1.27114	1.74838	20.5677	20.8239	-0.122075	1.77747	0.715141	582.581	8.15197	29.8515	41.0325	1.16578	6.12972	#DIV/0!	0.715141	#DIV/0!
Measure	2021-03-26 21:56:19	21:56:19	23.1076	94.7619	1.38548	0.514174	0.619311	0.134445	0.13612	0.0933393	1.27706	1.74825	20.5659	20.8221	-0.123874	1.8059	0.707158	590.664	8.26508	29.8471	41.2347	1.16619	6.12952	#DIV/0!	0.707158	#DIV/0!
Measure	2021-03-26 21:57:19	21:57:19	23.1097	94.7632	1.38478	0.511512	0.619193	0.134421	0.136092	0.0933118	1.27609	1.74845	20.5686	20.8243	-0.121685	1.76727	0.722071	580.288	8.11989	29.8479	41.054	1.16277	6.0885	#DIV/0!	0.722071	#DIV/0!
Measure	2021-03-26 21:58:19	21:58:19	23.0787	94.7614	1.38503	0.513114	0.617388	0.134017	0.135682	0.092902	1.27071	1.74839	20.5674	20.823	-0.123047	1.79265	0.708843	586.588	8.20805	29.8527	41.1296	1.16506	6.08438	#DIV/0!	0.708843	#DIV/0!
Measure	2021-03-26 21:59:19	21:59:19	23.0888	94.7571	1.38503	0.514282	0.620784	0.134779	0.13645	0.0936701	1.28127	1.74851	20.57	20.8252	-0.120824	1.75144	0.731551	576.515	8.0671	29.8448	40.93	1.15723	6.05425	#DIV/0!	0.731551	#DIV/0!
Measure	2021-03-26 22:03:22	22:03:22	23.0043	94.7569	1.38497	0.509679	0.580045	0.125732	0.127258	0.0844835	1.15584	1.74977	20.5854	20.8351	-0.110861	1.61267	0.716729	528.785	7.39922	29.8428	40.2412	1.13402	5.78058	#DIV/0!	0.716729	#DIV/0!
Measure	2021-03-26 22:04:22	22:04:22	22.9956	94.7637	1.38482	0.511823	0.580055	0.125731	0.127253	0.0844789	1.15568	1.74974	20.5844	20.8336	-0.112389	1.63901	0.705107	535.791	7.49725	29.8431	40.2718	1.13351	5.74485	#DIV/0!	0.705107	#DIV/0!
Measure	2021-03-26 22:05:22	22:05:22	22.9658	94.7618	1.38487	0.513658	0.585266	0.126885	0.128419	0.0856448	1.1717	1.74971	20.5838	20.8326	-0.113414	1.65262	0.708999	540.789	7.56719	29.8385	40.177	1.13025	5.71392	#DIV/0!	0.708999	#DIV/0!
Measure	2021-03-26 22:06:22	22:06:22	22.9557	94.7631	1.38504	0.512145	0.590309	0.128006	0.129551	0.0867768	1.18735	1.74958	20.5825	20.8309	-0.115092	1.67778	0.707689	548.836	7.67979	29.8394	40.2026	1.12893	5.69242	#DIV/0!	0.707689	#DIV/0!
Measure	2021-03-26 22:07:22	22:07:22	22.969	94.761	1.38564	0.513091	0.596747	0.129433	0.130991	0.0882172	1.20762	1.74956	20.582	20.8298	-0.116151	1.69167	0.713861	554.275	7.7559	29.8375	40.1481	1.12671	5.65498	#DIV/0!	0.713861	#DIV/0!
Measure	2021-03-26 22:08:22	22:08:22	22.9671	94.7631	1.38605	0.514723	0.60072	0.13031	0.131877	0.0891032	1.22012	1.74948	20.5803	20.8279	-0.118119	1.72307	0.708108	563.712	7.88795	29.8508	40.0971	1.12618	5.64414	#DIV/0!	0.708108	#DIV/0!
Measure	2021-03-26 22:09:22	22:09:22	22.9775	94.7621	1.38575	0.514633	0.604456	0.131142	0.13272	0.0899458	1.23139	1.74938	20.5797	20.8273	-0.118662	1.72904	0.712179	566.27	7.92374	29.845	40.1304	1.12699	5.64853	#DIV/0!	0.712179	#DIV/0!
Measure	2021-03-26 22:10:22	22:10:22	22.9871	94.7695	1.38485	0.514779	0.604695	0.131191	0.132766	0.0899917	1.23126	1.74964	20.5821	20.8292	-0.116847	1.69637	0.725821	557.556	7.80181	29.853	39.9132	1.1216	5.60434	#DIV/0!	0.725821	#DIV/0!
Measure	2021-03-26 22:11:22	22:11:22	22.9873	94.7636	1.38593	0.512389	0.597087	0.129498	0.131048	0.0882738	1.20874	1.74989	20.5843	20.8307	-0.115317	1.67749	0.720565	550.594	7.70439	29.8445	39.8511	1.1205	5.55671	#DIV/0!	0.720565	#DIV/0!
Measure	2021-03-26 22:12:22	22:12:22	22.9869	94.7676	1.385	0.511015	0.593703	0.128747	0.130287	0.0875125	1.19753	1.75003	20.5859	20.8321	-0.113948	1.65545	0.723388	543.76	7.60877	29.8439	39.7597	1.11795	5.54055	#DIV/0!	0.723388	#DIV/0!
Measure	2021-03-26 22:13:22	22:13:22	22.9821	94.765	1.38528	0.510504	0.587753	0.127428	0.128948	0.0861738	1.17948	1.75017	20.5877	20.8333	-0.112748	1.63991	0.719236	538.07	7.52914	29.85	39.7172	1.11672	5.49886	#DIV/0!	0.719236	#DIV/0!
Measure	2021-03-26 22:14:22	22:14:22	22.974	94.764	1.38571	0.510606	0.584907	0.126803	0.128315	0.0855413	1.1712	1.7503	20.5903	20.8359	-0.110068	1.59628	0.733703	525.739	7.35659	29.8443	39.7461	1.11721	5.5046	#DIV/0!	0.733703	#DIV/0!
Measure	2021-03-26 22:18:26	22:18:26	22.9279	94.7667	1.38588	0.510543	0.594678	0.128976	0.130505	0.0879047	1.20378	1.75007	20.5872	20.8314	-0.114638	1.66719	0.722042	547.422	7.66001	29.8447	39.6057	1.11059	5.41531	#DIV/0!	0.722042	#DIV/0!
Measure	2021-03-26 22:19:26	22:19:26	22.912	94.7721	1.38561	0.511397	0.587509	0.127385	0.128895	0.0862952	1.18151	1.75026	20.5895	20.8336	-0.112359	1.63323	0.723421	536.466	7.5067	29.8426	39.6414	1.11062	5.41526	#DIV/0!	0.723421	#DIV/0!
Measure	2021-03-26 22:20:26	22:20:26	22.9056	94.7689	1.38613	0.514636	0.582533	0.126281	0.127778	0.0851775	1.16665	1.75032	20.5902	20.8343	-0.11174	1.62719	0.716973	533.581	7.46632	29.8518	39.663	1.11016	5.40934	#DIV/0!	0.716973	#DIV/0!
Measure	2021-03-26 22:21:26	22:21:26	22.8105	94.7636	1.38613	0.512288	0.586988	0.127273	0.128792	0.0861913	1.18044	1.75001	20.5871	20.8327	-0.113255	1.64964	0.715575	540.745	7.56657	29.8432	40.1653	1.12378	5.51706	#DIV/0!	0.715575	#DIV/0!
Measure	2021-03-26 22:22:26	22:22:26	22.8009	94.7651	1.38646	0.512374	0.590173	0.12798	0.129523	0.0869223	1.19059	1.74976	20.5843	20.8323	-0.113675	1.65444	0.719636	542.896	7.59667	29.8419	40.6638	1.1312	5.68014	#DIV/0!	0.719636	#DIV/0!
Measure	2021-03-26 22:23:26	22:23:26	22.9309	94.7742	1.38582	0.512876	0.639504	0.138919	0.1406	0.0980003	1.34162	1.74833	20.5664	20.8153	-0.130706	1.9084	0.70301	623.509	8.72467	29.8461	40.7699	1.13349	5.74917	#DIV/0!	0.70301	#DIV/0!
Measure	2021-03-26 22:24:26	22:24:26	23.0475	94.7695	1.38575	0.511645	0.64973	0.141187	0.1429	0.1003	1.37302	1.74832	20.566	20.8155	-0.130477	1.89595	0.724187	622.887	8.71597	29.8433	40.7283	1.14128	5.78717	#DIV/0!	0.724187	#DIV/0!
Measure	2021-03-26 22:25:26	22:25:26	23.0941	94.7795	1.38554	0.512788	0.658437	0.143114	0.144873	0.102273	1.3996	1.74798	20.5613	20.8141	-0.131904	1.9129	0.731664	629.683	8.81107	29.852	40.9431	1.15542	6.01016	#DIV/0!	0.731664	#DIV/0!
Measure	2021-03-26 22:26:26	22:26:26	23.1301	94.7725	1.38655	0.51246	0.658368	0.1431	0.144866	0.102266	1.40048	1.74813	20.5633	20.817	-0.128955	1.86314	0.751676	616.503	8.62664	29.8351	40.7628	1.15358	6.0744	#DIV/0!	0.751676	#DIV/0!
Measure	2021-03-26 22:27:26	22:27:26	23.1912	94.7711	1.38568	0.510568	0.671893	0.146101	0.147908	0.105308	1.44118	1.74759	20.557	20.8113	-0.134698	1.95032	0.738947	643.218	9.00046	29.8375	40.9713	1.162	6.11474	#DIV/0!	0.738947	#DIV/0!
Measure	2021-03-26 22:28:26	22:28:26	23.1462	94.7742	1.38611	0.514558	0.682798	0.148521	0.150365	0.107765	1.47522	1.74752	20.5562	20.8114	-0.134573	1.93976	0.76052	643.326	9.00197	29.8513	40.8987	1.16423	6.17815	#DIV/0!	0.76052	#DIV/0!
Measure	2021-03-26 22:29:26	22:29:26	23.0989	94.77	1.38642	0.512742	0.693732	0.150952	0.152828	0.110228	1.50926	1.74717	20.5528	20.8082	-0.137784	1.98686	0.75962	658.794	9.21841	29.8449	40.9642	1.16293	6.19577	#DIV/0!	0.75962	#DIV/0!
Measure	2021-03-26 22:33:30	22:33:30	23.2607	94.7809	1.38633	0.514025	0.74964	0.163348	0.165405	0.123072	1.68475	1.74585	20.5341	20.7926	-0.153412	2.21048	0.762165	733.423	10.2627	29.8491	41.3665	1.18217	6.20723	#DIV/0!	0.762165	#DIV/0!
Measure	2021-03-26 22:34:30	22:34:30	23.0319	94.7816	1.38602	0.51131	0.752332	0.163947	0.166022	0.12369	1.69274	1.74595	20.5354	20.7954	-0.150621	2.15925	0.783948	720.46	10.0813	29.845	41.448	1.18483	6.30232	#DIV/0!	0.783948	#DIV/0!
Measure	2021-03-26 22:35:30	22:35:30	22.9722	94.789	1.3858	0.51519	0.767232	0.167249	0.169374	0.127042	1.73822	1.74525	20.5267	20.7875	-0.158472	2.28255	0.761524	757.212	10.5956	29.8521	42.2744	1.19186	6.36631	#DIV/0!	0.761524	#DIV/0!
Measure	2021-03-26 22:36:30	22:36:30	22.9495	94.7836	1.38647	0.512849	0.810155	0.176771	0.179032	0.1367	1.87107	1.7435	20.506	20.7682	-0.177801	2.58319	0.724324	848.701	11.8758	29.8398	43.0181	1.20846	6.47751	#DIV/0!	0.724324	#DIV/0!
Measure	2021-03-26 22:37:30	22:37:30	23.003	94.7739	1.38662	0.512059	0.831092	0.181428	0.183755	0.141422	1.93593	1.74375	20.5103	20.7733	-0.172699	2.47787	0.781289	826.206	11.561	29.8395	42.5537	1.19377	6.52981	#DIV/0!	0.781289	#DIV/0!
Measure	2021-03-26 22:38:30	22:38:30	22.9715	94.7753	1.38728	0.513319	0.827428	0.180609	0.182906	0.140574	1.92544	1.74406	20.5132	20.7741	-0.1719	2.46856	0.779984	822.827	11.5137	29.8472	42.1574	1.18649	6.38875	#DIV/0!	0.779984	#DIV/0!
Measure	2021-03-26 22:39:30	22:39:30	22.9669	94.7778	1.387	0.512594	0.846793	0.184912	0.187271	0.144938	1.9847	1.74298	20.5013	20.7627	-0.183299	2.64962	0.749048	876.146	12.2598	29.8424	42.51	1.19414	6.43351	#DIV/0!	0.749048	#DIV/0!
Measure	2021-03-26 22:40:30	22:40:30	22.8723	94.776	1.38696	0.511484	0.852197	0.186105	0.188472	0.14614	2.00121	1.74357	20.5075	20.7683	-0.177689	2.54806	0.785385	850.508	11.901	29.8499	42.2396	1.18621	6.38604	#DIV/0!	0.785385	#DIV/0!
Measure	2021-03-26 22:41:30	22:41:30	22.802	94.7751	1.38757	0.514403	0.81837	0.178603	0.180868	0.138536	1.898	1.7444	20.5177	20.7779	-0.168107	2.41081	0.787285	805.089	11.2655	29.8488	42.2446	1.17958	6.33998	#DIV/0!	0.787285	#DIV/0!
Measure	2021-03-26 22:42:30	22:42:30	22.7632	94.7758	1.3871	0.515215	0.800088	0.174552	0.176749	0.134416	1.84108	1.74461	20.5208	20.779	-0.166961	2.40531	0.765421	798.74	11.1767	29.8507	42.4075	1.1791	6.20684	#DIV/0!	0.765421	#DIV/0!
Measure	2021-03-26 22:43:30	22:43:30	22.8066	94.7717	1.38696	0.512159	0.814461	0.177745	0.179999	0.137666	1.88519	1.74368	20.5103	20.7703	-0.175686	2.54423	0.740966	839.534	11.7475	29.8529	42.827	1.18797	6.32921	#DIV/0!	0.740966	#DIV/0!
Measure	2021-03-26 22:44:30	22:44:30	22.7618	94.772	1.38783	0.513391	0.823688	0.179798	0.182086	0.139754	1.91491	1.74371	20.5112	20.7722	-0.173788	2.50522	0.764369	831.69	11.6377	29.8452	42.8382	1.19141	6.40183	#DIV/0!	0.764369	#DIV/0!
Measure	2021-03-26 22:48:33	22:48:33	23.137	94.762	1.3869	0.510385	0.793622	0.173122	0.1753	0.132778	1.81837	1.74442	20.5201	20.7782	-0.16782	2.42581	0.749592	802.252	11.2258	29.8519	41.6837	1.17865	6.14851	#DIV/0!	0.749592	#DIV/0!
Measure	2021-03-26 22:49:33	22:49:33	23.2004	94.7667	1.38696	0.510011	0.787942	0.171863	0.174034	0.131513	1.80103	1.74443	20.5205	20.7796	-0.16635	2.40493	0.748887	795.202	11.1272	29.8449	41.7132	1.18354	6.22181	#DIV/0!	0.748887	#DIV/0!
Measure	2021-03-26 22:50:33	22:50:33	23.2183	94.767	1.38389	0.51075	0.779844	0.170068	0.172225	0.129704	1.77223	1.74458	20.5224	20.7827	-0.163344	2.35408	0.752836	779.184	10.903	29.8516	41.8378	1.19162	6.27919	#DIV/0!	0.752836	#DIV/0!
Measure	2021-03-26 22:51:33	22:51:33	23.2337	94.7681	1.38623	0.511035	0.766119	0.167018	0.169147	0.126625	1.733	1.74493	20.526	20.7876	-0.15839	2.28328	0.758994	756.957	10.592	29.8347	41.8733	1.19392	6.37373	#DIV/0!	0.758994	#DIV/0!
Measure	2021-03-26 22:52:33	22:52:33	23.2773	94.7696	1.38544	0.512535	0.754404	0.164415	0.16651	0.123989	1.69596	1.74534	20.5304	20.7919	-0.154052	2.21648	0.765159	735.984	10.2985	29.8468	41.7528	1.19159	6.36558	#DIV/0!	0.765159	#DIV/0!
Measure	2021-03-26 22:53:33	22:53:33	23.2768	94.7677	1.38586	0.515201	0.742676	0.16181	0.163873	0.121352	1.66038	1.74557	20.5326	20.7945	-0.151524	2.18293	0.760617	723.994	10.1308	29.8452	41.7955	1.19596	6.38454	#DIV/0!	0.760617	#DIV/0!
Measure	2021-03-26 22:54:33	22:54:33	23.2328	94.7659	1.38636	0.516657	0.733117	0.159693	0.161736	0.119215	1.63165	1.74565	20.5342	20.7968	-0.14916	2.15044	0.758751	712.873	9.97514	29.8425	41.8192	1.1966	6.4403	#DIV/0!	0.758751	#DIV/0!
Measure	2021-03-26 22:55:33	22:55:33	23.1405	94.7689	1.38561	0.517175	0.720001	0.156778	0.158767	0.116246	1.59033	1.74633	20.5415	20.8021	-0.143878	2.06884	0.768708	687.588	9.62133	29.852	41.3524	1.1801	6.29526	#DIV/0!	0.768708	#DIV/0!
Measure	2021-03-26 22:56:33	22:56:33	23.1855	94.7712	1.38592	0.517661	0.698826	0.152079	0.153985	0.111464	1.52548	1.74706	20.5501	20.8076	-0.138367	1.99154	0.76598	661.433	9.25534	29.8521	41.1857	1.16881	6.08467	#DIV/0!	0.76598	#DIV/0!
Measure	2021-03-26 22:57:33	22:57:33	23.1761	94.7684	1.38607	0.516003	0.677202	0.147284	0.149115	0.106594	1.45914	1.74781	20.5593	20.8148	-0.131185	1.88524	0.773983	627.422	8.77943	29.8483	40.7338	1.15914	5.94524	#DIV/0!	0.773983	#DIV/0!
Measure	2021-03-26 22:58:33	22:58:33	23.1804	94.7785	1.38682	0.513687	0.645402	0.140222	0.141952	0.0994309	1.36194	1.74866	20.5684	20.8221	-0.123856	1.78542	0.762809	592.491	8.29065	29.8494	40.5466	1.15315	5.82343	#DIV/0!	0.762809	#DIV/0!
Measure	2021-03-26 22:59:33	22:59:33	23.1472	94.7698	1.38615	0.514072	0.622415	0.135125	0.136782	0.0942612	1.29059	1.74927	20.576	20.8285	-0.117529	1.69386	0.761926	561.976	7.86366	29.8435	40.2292	1.14443	5.72811	#DIV/0!	0.761926	#DIV/0!
Measure	2021-03-26 23:03:37	23:03:37	23.0815	94.7765	1.38587	0.516732	0.573353	0.124243	0.125739	0.0833491	1.1412	1.75057	20.5925	20.8404	-0.105577	1.52644	0.747622	504.559	7.06023	29.8503	39.7717	1.12639	5.52875	#DIV/0!	0.747622	#DIV/0!
Measure	2021-03-26 23:04:37	23:04:37	23.0526	94.7761	1.3852	0.513847	0.563076	0.121959	0.123425	0.0810357	1.109	1.75077	20.5942	20.8419	-0.104145	1.50932	0.734767	497.236	6.95775	29.8432	39.7587	1.1243	5.50487	#DIV/0!	0.734767	#DIV/0!
Measure	2021-03-26 23:05:37	23:05:37	23.051	94.7753	1.38539	0.512898	0.556745	0.120552	0.121998	0.0796081	1.08965	1.75098	20.5964	20.8434	-0.102637	1.48866	0.731968	490.07	6.85748	29.8523	39.7832	1.12303	5.45683	#DIV/0!	0.731968	#DIV/0!
Measure	2021-03-26 23:06:37	23:06:37	23.0372	94.7736	1.38514	0.511946	0.552419	0.119592	0.121023	0.0786335	1.07613	1.75105	20.5971	20.8436	-0.102448	1.48869	0.722871	488.92	6.84139	29.8433	39.6521	1.11922	5.42461	#DIV/0!	0.722871	#DIV/0!
Measure	2021-03-26 23:07:37	23:07:37	23.0384	94.7747	1.38616	0.512585	0.551811	0.119457	0.120884	0.0784944	1.07503	1.75097	20.5962	20.8422	-0.103751	1.5129	0.710577	495.274	6.9303	29.8496	39.6997	1.11963	5.40074	#DIV/0!	0.710577	#DIV/0!
Measure	2021-03-26 23:08:37	23:08:37	23.0296	94.7801	1.38605	0.511394	0.570443	0.123588	0.125064	0.0826741	1.13216	1.75037	20.5886	20.8344	-0.111573	1.63314	0.693245	532.208	7.44711	29.8471	39.6258	1.11763	5.39405	#DIV/0!	0.693245	#DIV/0!
Measure	2021-03-26 23:09:37	23:09:37	23.0285	94.7703	1.38657	0.514031	0.583276	0.126441	0.127947	0.0855574	1.17214	1.75014	20.5868	20.8321	-0.113939	1.66435	0.704263	543.951	7.61143	29.8438	39.5246	1.11418	5.3547	#DIV/0!	0.704263	#DIV/0!
Measure	2021-03-26 23:10:37	23:10:37	23.0354	94.7739	1.384	0.513753	0.591984	0.128371	0.129897	0.0875078	1.19667	1.75002	20.5851	20.8298	-0.116176	1.69293	0.706863	553.671	7.74744	29.8522	39.5046	1.11354	5.31351	#DIV/0!	0.706863	#DIV/0!
Measure	2021-03-26 23:11:37	23:11:37	23.0097	94.7678	1.38328	0.51468	0.598265	0.129771	0.131314	0.0889246	1.21541	1.74979	20.5834	20.8282	-0.117771	1.7145	0.708901	561.025	7.85034	29.8344	39.5015	1.11392	5.31598	#DIV/0!	0.708901	#DIV/0!
Measure	2021-03-26 23:12:37	23:12:37	23.0372	94.7734	1.38447	0.511852	0.614152	0.133293	0.134881	0.0924916	1.2652	1.74916	20.5756	20.8207	-0.125274	1.83287	0.690286	596.83	8.35136	29.8594	39.7125	1.11813	5.34651	#DIV/0!	0.690286	#DIV/0!
Measure	2021-03-26 23:13:37	23:13:37	23.0113	94.7693	1.38487	0.513933	0.623994	0.13548	0.137097	0.0947072	1.29589	1.74919	20.5764	20.8219	-0.124123	1.8054	0.717788	592.146	8.28583	29.8667	39.5687	1.11594	5.37488	#DIV/0!	0.717788	#DIV/0!
Measure	2021-03-26 23:14:37	23:14:37	23.025	94.7676	1.38515	0.514041	0.623674	0.135412	0.137024	0.0946341	1.2952	1.74932	20.5784	20.8233	-0.12273	1.78195	0.726842	585.84	8.19758	29.8659	39.5605	1.11396	5.33414	#DIV/0!	0.726842	#DIV/0!
Measure	2021-03-26 23:18:41	23:18:41	23.1775	94.7736	1.38561	0.513785	0.652875	0.141884	0.143586	0.101145	1.38467	1.74876	20.5708	20.8175	-0.128462	1.85804	0.745231	613.787	8.58864	29.8824	39.5535	1.12198	5.54719	#DIV/0!	0.745231	#DIV/0!
Measure	2021-03-26 23:19:41	23:19:41	23.2353	94.7665	1.38552	0.51312	0.651405	0.14156	0.143258	0.100818	1.38007	1.74856	20.5687	20.8155	-0.130465	1.89378	0.728737	622.913	8.71633	29.8583	39.5799	1.12575	5.55613	#DIV/0!	0.728737	#DIV/0!
Measure	2021-03-26 23:20:41	23:20:41	23.2431	94.7659	1.38551	0.512096	0.655836	0.142549	0.14427	0.10183	1.39382	1.74849	20.5688	20.8172	-0.128773	1.86064	0.749109	615.265	8.60932	29.8912	39.6389	1.13138	5.66235	#DIV/0!	0.749109	#DIV/0!
Measure	2021-03-26 23:21:41	23:21:41	23.2442	94.7641	1.38569	0.513787	0.650383	0.141338	0.143048	0.100607	1.37725	1.74862	20.5702	20.819	-0.126995	1.83451	0.750744	606.882	8.49202	29.8686	39.6583	1.13246	5.69039	#DIV/0!	0.750744	#DIV/0!
Measure	2021-03-26 23:22:41	23:22:41	23.2777	94.7694	1.38541	0.514328	0.655671	0.142509	0.144238	0.101797	1.39318	1.7482	20.5649	20.8144	-0.131619	1.90981	0.729484	628.309	8.79185	29.8765	39.9559	1.14104	5.7354	#DIV/0!	0.729484	#DIV/0!
Measure	2021-03-26 23:23:41	23:23:41	23.2357	94.7657	1.38541	0.513477	0.665727	0.144742	0.146509	0.104068	1.42417	1.74794	20.5621	20.8131	-0.132913	1.92385	0.740273	634.707	8.88137	29.8807	40.1014	1.14751	5.8347	#DIV/0!	0.740273	#DIV/0!
Measure	2021-03-26 23:24:41	23:24:41	23.2181	94.7607	1.38579	0.51474	0.680999	0.148137	0.149961	0.10752	1.47168	1.74746	20.5573	20.8104	-0.135628	1.95866	0.75137	648.056	9.06816	29.8746	40.4654	1.155	5.98043	#DIV/0!	0.75137	#DIV/0!
Measure	2021-03-26 23:25:41	23:25:41	23.166	94.7645	1.38594	0.51476	0.683816	0.148762	0.150597	0.108157	1.48053	1.74755	20.5582	20.8119	-0.13406	1.92936	0.767368	641.009	8.96956	29.9031	40.3843	1.15145	6.02346	#DIV/0!	0.767368	#DIV/0!
Measure	2021-03-26 23:26:41	23:26:41	23.1701	94.76	1.3862	0.515341	0.679081	0.147713	0.149518	0.107077	1.46621	1.74791	20.5628	20.814	-0.13196	1.89748	0.772712	631.289	8.83355	29.8785	40.0191	1.13746	5.85867	#DIV/0!	0.772712	#DIV/0!
Measure	2021-03-26 23:27:41	23:27:41	23.1681	94.7608	1.38548	0.512872	0.658368	0.143118	0.144848	0.102408	1.40172	1.74861	20.5713	20.8199	-0.126092	1.81207	0.773546	603.002	8.43773	29.8997	39.6379	1.12691	5.67574	#DIV/0!	0.773546	#DIV/0!
Measure	2021-03-26 23:28:41	23:28:41	23.163	94.7529	1.38486	0.511319	0.63596	0.138146	0.139803	0.0973621	1.33217	1.74906	20.5766	20.8234	-0.1226	1.76928	0.752941	585.637	8.19474	29.9014	39.4195	1.12056	5.547	#DIV/0!	0.752941	#DIV/0!
Measure	2021-03-26 23:29:41	23:29:41	23.1462	94.7578	1.38577	0.513189	0.618597	0.1343	0.1359	0.0934594	1.27972	1.74961	20.5841	20.8293	-0.116651	1.68167	0.760977	557.797	7.80518	29.8593	39.1439	1.11238	5.43978	#DIV/0!	0.760977	#DIV/0!
Measure	2021-03-26 23:33:45	23:33:45	23.1203	94.7562	1.38514	0.512424	0.600038	0.130162	0.131684	0.0891084	1.21979	1.74987	20.586	20.8268	-0.119233	1.7418	0.700304	568.674	7.95738	29.8885	38.5782	1.09445	5.1018	#DIV/0!	0.700304	#DIV/0!
Measure	2021-03-26 23:34:45	23:34:45	23.1196	94.7565	1.38343	0.510804	0.604549	0.131163	0.132695	0.090119	1.23211	1.74976	20.5847	20.8251	-0.120876	1.76443	0.698305	575.76	8.05653	29.8688	38.5975	1.09403	5.07585	#DIV/0!	0.698305	#DIV/0!
Measure	2021-03-26 23:35:45	23:35:45	23.1366	94.7535	1.38413	0.512224	0.608625	0.13207	0.133611	0.0910351	1.24529	1.74966	20.5841	20.8242	-0.121798	1.77798	0.700395	580.5	8.12286	29.8972	38.4911	1.09097	5.05889	#DIV/0!	0.700395	#DIV/0!
Measure	2021-03-26 23:36:45	23:36:45	23.1162	94.7549	1.38525	0.514824	0.620781	0.134766	0.136337	0.0937613	1.28362	1.74927	20.5792	20.8192	-0.126839	1.85686	0.691284	604.801	8.4629	29.8757	38.4874	1.09198	5.05734	#DIV/0!	0.691284	#DIV/0!
Measure	2021-03-26 23:37:45	23:37:45	23.1378	94.7577	1.38501	0.512249	0.637499	0.138474	0.14009	0.0975136	1.33475	1.74885	20.5741	20.8142	-0.131842	1.92955	0.691737	628.555	8.79528	29.8618	38.5641	1.09281	5.06254	#DIV/0!	0.691737	#DIV/0!
Measure	2021-03-26 23:38:45	23:38:45	23.0374	94.7579	1.38536	0.51181	0.654451	0.142238	0.1439	0.101324	1.38724	1.74856	20.5711	20.8114	-0.134647	1.96477	0.706058	642.441	8.98959	29.8816	38.6307	1.09612	5.08175	#DIV/0!	0.706058	#DIV/0!
Measure	2021-03-26 23:39:45	23:39:45	22.896	94.7554	1.38553	0.510932	0.640052	0.139045	0.140669	0.0980932	1.3432	1.74917	20.5784	20.8188	-0.127163	1.84707	0.727206	607.307	8.49796	29.8862	38.7926	1.09407	5.08809	#DIV/0!	0.727206	#DIV/0!
Measure	2021-03-26 23:40:45	23:40:45	22.8129	94.7596	1.38528	0.511483	0.650019	0.141254	0.142911	0.100335	1.37354	1.74836	20.5685	20.8098	-0.136236	1.99569	0.688254	649.5	9.08837	29.8898	39.3492	1.10031	5.15002	#DIV/0!	0.688254	#DIV/0!
Measure	2021-03-26 23:41:45	23:41:45	22.7793	94.7597	1.38605	0.51465	0.650403	0.141337	0.142989	0.100413	1.37548	1.74899	20.5757	20.8162	-0.129772	1.88454	0.729873	620.058	8.67639	29.8635	39.149	1.08921	5.0987	#DIV/0!	0.729873	#DIV/0!
Measure	2021-03-26 23:42:45	23:42:45	22.9091	94.7624	1.38556	0.511187	0.696085	0.151468	0.153251	0.110675	1.51534	1.74718	20.5537	20.7956	-0.150401	2.20388	0.687578	717.128	10.0347	29.8645	40.1102	1.11369	5.2038	#DIV/0!	0.687578	#DIV/0!
Measure	2021-03-26 23:43:45	23:43:45	22.887	94.7624	1.38622	0.51259	0.77718	0.169466	0.171505	0.128929	1.76572	1.7454	20.5333	20.7804	-0.165567	2.40087	0.735449	791.09	11.0696	29.8529	40.183	1.12451	5.56696	#DIV/0!	0.735449	#DIV/0!
Measure	2021-03-26 23:44:45	23:44:45	22.9477	94.7615	1.38541	0.51476	0.808876	0.176499	0.178641	0.136065	1.86216	1.74431	20.5206	20.7695	-0.176454	2.56187	0.726876	842.256	11.7856	29.8816	40.9429	1.14425	5.6964	#DIV/0!	0.726876	#DIV/0!
Measure	2021-03-26 23:48:49	23:48:49	22.7832	94.7606	1.38597	0.51407	0.807604	0.176226	0.178357	0.135996	1.86204	1.74437	20.5211	20.7692	-0.176782	2.56893	0.724829	844.127	11.8118	29.8901	40.6091	1.13461	5.58399	#DIV/0!	0.724829	#DIV/0!
Measure	2021-03-26 23:49:49	23:49:49	22.8349	94.7573	1.38595	0.511589	0.803502	0.17532	0.177449	0.135088	1.84955	1.745	20.529	20.7782	-0.167768	2.41592	0.765566	802.293	11.2264	29.8879	40.7847	1.13269	5.65201	#DIV/0!	0.765566	#DIV/0!
Measure	2021-03-26 23:50:49	23:50:49	22.8172	94.7593	1.38598	0.510742	0.795253	0.173487	0.175579	0.133218	1.82411	1.74504	20.5291	20.7767	-0.169302	2.44952	0.744679	809.06	11.3211	29.8917	40.4741	1.12758	5.54181	#DIV/0!	0.744679	#DIV/0!
Measure	2021-03-26 23:51:49	23:51:49	22.8032	94.759	1.38669	0.513661	0.785246	0.171266	0.173331	0.13097	1.79427	1.74548	20.5343	20.7818	-0.16421	2.3707	0.756852	785.501	10.9914	29.8636	40.5206	1.12767	5.53232	#DIV/0!	0.756852	#DIV/0!
Measure	2021-03-26 23:52:49	23:52:49	22.7795	94.761	1.38581	0.515784	0.762171	0.166145	0.168142	0.125782	1.72216	1.74624	20.5431	20.7901	-0.155897	2.24409	0.76742	745.587	10.4329	29.8818	40.3839	1.12291	5.48848	#DIV/0!	0.76742	#DIV/0!
Measure	2021-03-26 23:53:49	23:53:49	22.7472	94.7614	1.38493	0.516007	0.730912	0.159207	0.16111	0.118749	1.62495	1.74712	20.5533	20.7989	-0.147126	2.11649	0.767759	703.254	9.84053	29.8841	40.2647	1.118	5.38387	#DIV/0!	0.767759	#DIV/0!
Measure	2021-03-26 23:54:49	23:54:49	22.6688	94.7579	1.38552	0.513836	0.720439	0.156887	0.158755	0.116394	1.59348	1.74739	20.5569	20.8016	-0.144383	2.07852	0.766644	690.439	9.66122	29.8948	40.1957	1.11389	5.32744	#DIV/0!	0.766644	#DIV/0!
Measure	2021-03-26 23:55:49	23:55:49	22.7724	94.7634	1.3849	0.512655	0.703713	0.153171	0.15499	0.112629	1.54128	1.74772	20.5601	20.8044	-0.141615	2.04337	0.754286	676.595	9.4675	29.8904	40.3457	1.11275	5.29283	#DIV/0!	0.754286	#DIV/0!
Measure	2021-03-26 23:56:49	23:56:49	22.7527	94.7577	1.38469	0.511455	0.715538	0.155798	0.157663	0.115302	1.57744	1.74693	20.5513	20.7973	-0.148709	2.15597	0.731659	709.696	9.93068	29.8701	40.4441	1.12249	5.41209	#DIV/0!	0.731659	#DIV/0!
Measure	2021-03-26 23:57:49	23:57:49	22.7717	94.76	1.38569	0.513188	0.760544	0.165786	0.167808	0.125447	1.71705	1.7449	20.5276	20.7779	-0.168056	2.45531	0.699321	801.418	11.2141	29.8867	41.9432	1.16271	5.72332	#DIV/0!	0.699321	#DIV/0!
Measure	2021-03-26 23:58:49	23:58:49	22.8666	94.7562	1.3856	0.514362	0.79931	0.174392	0.176594	0.134233	1.83646	1.74375	20.5146	20.7736	-0.172399	2.49743	0.735341	822.882	11.5145	29.8948	42.9031	1.19069	6.30912	#DIV/0!	0.735341	#DIV/0!
Measure	2021-03-27 00:03:03	00:03:03	22.8264	94.7602	1.38516	0.510972	0.761266	0.165937	0.168014	0.125642	1.71859	1.74502	20.5305	20.7875	-0.158535	2.28811	0.751095	757.008	10.5927	29.8877	41.9614	1.17371	6.02027	#DIV/0!	0.751095	#DIV/0!
Measure	2021-03-27 00:04:03	00:04:03	22.8422	94.7553	1.3861	0.509497	0.775773	0.169155	0.171278	0.128906	1.76437	1.7445	20.5243	20.7818	-0.164214	2.3761	0.742549	784.375	10.9756	29.8927	42.2245	1.17575	6.06824	#DIV/0!	0.742549	#DIV/0!
Measure	2021-03-27 00:05:03	00:05:03	22.8025	94.7607	1.38485	0.511545	0.863153	0.188539	0.190941	0.148569	2.03132	1.7426	20.5014	20.7627	-0.183338	2.63305	0.771471	875.731	12.254	29.8946	42.6427	1.18853	6.32814	#DIV/0!	0.771471	#DIV/0!
Measure	2021-03-27 00:06:03	00:06:03	22.7591	94.7647	1.38498	0.512188	0.792316	0.172815	0.174993	0.132621	1.81369	1.74465	20.5247	20.7834	-0.162572	2.33215	0.777692	776.899	10.871	29.8756	42.34	1.17725	6.14	#DIV/0!	0.777692	#DIV/0!
Measure	2021-03-27 00:07:03	00:07:03	22.7434	94.7632	1.38488	0.511826	0.800648	0.174665	0.176867	0.134495	1.83919	1.74436	20.5215	20.7802	-0.165837	2.38169	0.772219	792.284	11.0863	29.8918	42.3621	1.17477	6.14127	#DIV/0!	0.772219	#DIV/0!
Measure	2021-03-27 00:08:03	00:08:03	22.6984	94.7604	1.38358	0.513601	0.793563	0.173086	0.175252	0.132881	1.81557	1.74493	20.5273	20.7842	-0.161762	2.31505	0.784243	772.506	10.8096	29.8738	42.1653	1.16821	6.0146	#DIV/0!	0.784243	#DIV/0!
Measure	2021-03-27 00:09:03	00:09:03	22.7352	94.7637	1.38313	0.514536	0.794708	0.173347	0.175532	0.13316	1.81861	1.74423	20.52	20.7786	-0.167429	2.41103	0.754285	798.336	11.171	29.8682	43.0029	1.18817	6.12976	#DIV/0!	0.754285	#DIV/0!
Measure	2021-03-27 00:10:03	00:10:03	22.7726	94.7631	1.38366	0.51496	0.804599	0.175541	0.177782	0.135411	1.84977	1.74395	20.5166	20.7786	-0.16744	2.4036	0.769584	799.03	11.1807	29.87	43.1926	1.19607	6.35677	#DIV/0!	0.769584	#DIV/0!
Measure	2021-03-27 00:11:03	00:11:03	22.867	94.7633	1.38382	0.512157	0.812184	0.177223	0.179505	0.137133	1.8733	1.7434	20.5101	20.7741	-0.171933	2.47505	0.756874	820.083	11.4753	29.8808	43.4767	1.20668	6.50005	#DIV/0!	0.756874	#DIV/0!
Measure	2021-03-27 00:12:03	00:12:03	22.8029	94.7639	1.38455	0.51086	0.864399	0.188816	0.19129	0.148918	2.0349	1.74161	20.4898	20.7582	-0.187812	2.70766	0.751536	895.914	12.5364	29.881	43.7902	1.22235	6.80959	#DIV/0!	0.751536	#DIV/0!
Measure	2021-03-27 00:13:03	00:13:03	22.7975	94.7602	1.38469	0.509573	0.801379	0.174836	0.1771	0.134728	1.84151	1.74395	20.5178	20.7834	-0.162598	2.32369	0.792497	777.032	10.8729	29.8894	43.3185	1.2045	6.60688	#DIV/0!	0.792497	#DIV/0!
Measure	2021-03-27 00:14:03	00:14:03	22.6901	94.7518	1.38459	0.513509	0.7693	0.167726	0.169892	0.12752	1.74291	1.74441	20.5241	20.7891	-0.156888	2.25098	0.774291	749.203	10.4835	29.8728	43.5983	1.21187	6.55933	#DIV/0!	0.774291	#DIV/0!
Measure	2021-03-27 00:18:07	00:18:07	22.8415	94.7459	1.38473	0.510949	0.798083	0.174113	0.176442	0.134104	1.83218	1.74229	20.498	20.7722	-0.173841	2.51941	0.727226	828.371	11.5913	29.8739	44.9538	1.25566	7.13948	#DIV/0!	0.727226	#DIV/0!
Measure	2021-03-27 00:19:07	00:19:07	22.8811	94.7378	1.38502	0.513536	0.819873	0.178959	0.181372	0.139034	1.89974	1.74156	20.4907	20.7671	-0.178943	2.58999	0.733492	852.972	11.9355	29.8637	45.0025	1.25425	7.29235	#DIV/0!	0.733492	#DIV/0!
Measure	2021-03-27 00:20:07	00:20:07	22.7524	94.7308	1.38401	0.515009	0.781173	0.170386	0.172658	0.13032	1.77966	1.7429	20.5082	20.7818	-0.164242	2.36604	0.752166	783.008	10.9565	29.86	44.4955	1.24309	7.08228	#DIV/0!	0.752166	#DIV/0!
Measure	2021-03-27 00:21:07	00:21:07	22.7336	94.7291	1.38452	0.516001	0.773425	0.168669	0.170908	0.12857	1.75651	1.74314	20.5114	20.7837	-0.162325	2.34026	0.750564	774.153	10.8326	29.8541	44.8374	1.24292	6.99792	#DIV/0!	0.750564	#DIV/0!
Measure	2021-03-27 00:22:07	00:22:07	22.7094	94.73	1.38482	0.516508	0.780127	0.17016	0.172426	0.130088	1.77756	1.74282	20.508	20.7811	-0.164892	2.37954	0.747016	786.425	11.0043	29.8551	44.9219	1.24384	7.05952	#DIV/0!	0.747016	#DIV/0!
Measure	2021-03-27 00:23:07	00:23:07	22.7655	94.7277	1.38459	0.515771	0.783796	0.170979	0.173256	0.130918	1.78858	1.74248	20.5046	20.7776	-0.168425	2.43722	0.733863	802.735	11.2326	29.8533	45.0974	1.24687	7.05557	#DIV/0!	0.733863	#DIV/0!
Measure	2021-03-27 00:24:07	00:24:07	22.845	94.7261	1.38465	0.513576	0.801219	0.174843	0.177182	0.134844	1.84224	1.74245	20.504	20.7782	-0.167777	2.41177	0.763854	800.56	11.2021	29.848	45.0546	1.24993	7.13727	#DIV/0!	0.763854	#DIV/0!
Measure	2021-03-27 00:25:07	00:25:07	23.002	94.732	1.38415	0.513279	0.775714	0.169183	0.171451	0.129113	1.76324	1.74301	20.5106	20.7855	-0.160496	2.30575	0.764716	765.538	10.7121	29.8519	44.9694	1.25359	7.17637	#DIV/0!	0.764716	#DIV/0!
Measure	2021-03-27 00:26:07	00:26:07	23.0927	94.7349	1.38458	0.514294	0.758665	0.165392	0.167611	0.125273	1.71132	1.7434	20.5143	20.7894	-0.156557	2.25228	0.759816	746.838	10.4504	29.8438	44.4972	1.25227	7.1902	#DIV/0!	0.759816	#DIV/0!
Measure	2021-03-27 00:27:07	00:27:07	23.12	94.7278	1.38455	0.514546	0.742977	0.161915	0.164084	0.121746	1.66313	1.74373	20.5187	20.7936	-0.152414	2.19344	0.758227	727.029	10.1732	29.8444	44.3081	1.2538	7.16531	#DIV/0!	0.758227	#DIV/0!
Measure	2021-03-27 00:28:07	00:28:07	23.1687	94.7272	1.38485	0.515374	0.736619	0.160509	0.162661	0.120323	1.644	1.74357	20.5176	20.7926	-0.153444	2.21685	0.741594	731.625	10.2375	29.8492	44.1885	1.25248	7.17632	#DIV/0!	0.741594	#DIV/0!
Measure	2021-03-27 00:29:07	00:29:07	23.1545	94.7252	1.38467	0.511694	0.720803	0.156999	0.159097	0.116759	1.59518	1.74419	20.5247	20.7991	-0.146947	2.11725	0.753423	700.902	9.80763	29.8446	43.8348	1.24612	7.12687	#DIV/0!	0.753423	#DIV/0!
Measure	2021-03-27 00:33:10	00:33:10	22.9883	94.7247	1.38486	0.51041	0.746261	0.162609	0.164781	0.122438	1.67301	1.74348	20.5167	20.7906	-0.15535	2.24228	0.74612	740.888	10.3671	29.845	44.4777	1.24406	6.99522	#DIV/0!	0.74612	#DIV/0!
Measure	2021-03-27 00:34:10	00:34:10	23.0934	94.7331	1.38418	0.509424	0.739341	0.161073	0.163217	0.120874	1.65089	1.74367	20.5188	20.7919	-0.154056	2.22457	0.742118	734.272	10.2746	29.8435	44.2371	1.24391	6.93274	#DIV/0!	0.742118	#DIV/0!
Measure	2021-03-27 00:35:10	00:35:10	23.1535	94.7286	1.38455	0.509735	0.729878	0.158967	0.161077	0.118734	1.62216	1.74402	20.5222	20.7945	-0.151518	2.18912	0.741007	722.364	10.1079	29.8513	43.7713	1.23866	6.87834	#DIV/0!	0.741007	#DIV/0!
Measure	2021-03-27 00:36:10	00:36:10	23.1894	94.7247	1.38512	0.512016	0.710075	0.154578	0.156621	0.114278	1.56201	1.74455	20.529	20.8003	-0.145671	2.10516	0.741992	694.836	9.72275	29.8335	43.4632	1.23442	6.81208	#DIV/0!	0.741992	#DIV/0!
Measure	2021-03-27 00:37:10	00:37:10	23.1175	94.7268	1.38475	0.514742	0.702226	0.152844	0.154859	0.112516	1.53756	1.74474	20.5323	20.8029	-0.143068	2.06606	0.744201	682.322	9.54763	29.84	43.2696	1.23158	6.75846	#DIV/0!	0.744201	#DIV/0!
Measure	2021-03-27 00:38:10	00:38:10	22.9495	94.726	1.38507	0.514844	0.695846	0.151425	0.153417	0.111074	1.51826	1.74512	20.5363	20.8065	-0.139541	2.01081	0.755049	665.948	9.31851	29.8518	43.1955	1.22415	6.725	#DIV/0!	0.755049	#DIV/0!
Measure	2021-03-27 00:39:10	00:39:10	22.9024	94.7244	1.38516	0.514835	0.687543	0.149587	0.151537	0.109194	1.49282	1.74526	20.5385	20.8063	-0.139692	2.02059	0.738803	666.368	9.3244	29.8434	43.4453	1.21878	6.57231	#DIV/0!	0.738803	#DIV/0!
Measure	2021-03-27 00:40:10	00:40:10	22.8312	94.7264	1.38415	0.514376	0.687749	0.14963	0.151577	0.109234	1.49231	1.74528	20.5384	20.8057	-0.140325	2.02997	0.735142	668.823	9.35875	29.8514	43.4523	1.21551	6.52714	#DIV/0!	0.735142	#DIV/0!
Measure	2021-03-27 00:41:10	00:41:10	22.9024	94.7243	1.3852	0.513093	0.692273	0.150633	0.152595	0.110252	1.50732	1.74493	20.5342	20.8017	-0.144312	2.09676	0.71888	687.906	9.62577	29.846	43.7997	1.21996	6.55419	#DIV/0!	0.71888	#DIV/0!
Measure	2021-03-27 00:42:10	00:42:10	23.0289	94.7278	1.38506	0.515617	0.706154	0.15371	0.155714	0.113371	1.54979	1.74461	20.53	20.7976	-0.14835	2.15508	0.719133	707.085	9.89414	29.8471	43.5305	1.2177	6.5653	#DIV/0!	0.719133	#DIV/0!
Measure	2021-03-27 00:43:10	00:43:10	23.1164	94.7249	1.385	0.514494	0.706654	0.153828	0.155827	0.113484	1.55135	1.74476	20.5327	20.7995	-0.146464	2.12203	0.731067	698.415	9.77282	29.8515	43.1004	1.21493	6.51049	#DIV/0!	0.731067	#DIV/0!
Measure	2021-03-27 00:44:10	00:44:10	23.1914	94.716	1.38536	0.514996	0.702185	0.152841	0.154841	0.112498	1.53813	1.74466	20.5321	20.8007	-0.145252	2.105	0.730701	692.744	9.69347	29.8451	43.467	1.23176	6.62923	#DIV/0!	0.730701	#DIV/0!
Measure	2021-03-27 00:48:13	00:48:13	23.2258	94.7172	1.38518	0.514264	0.679464	0.147787	0.149724	0.10738	1.46795	1.74546	20.5388	20.808	-0.138014	1.99804	0.734692	658.228	9.21049	29.8444	43.0109	1.22745	6.6134	#DIV/0!	0.734692	#DIV/0!
Measure	2021-03-27 00:49:13	00:49:13	23.2295	94.7223	1.3844	0.513934	0.679698	0.14784	0.149789	0.107445	1.46789	1.74541	20.5383	20.8091	-0.136945	1.97805	0.74209	652.899	9.13593	29.8437	43.1972	1.23224	6.71392	#DIV/0!	0.74209	#DIV/0!
Measure	2021-03-27 00:50:13	00:50:13	23.2268	94.7257	1.38285	0.512171	0.675709	0.146951	0.148881	0.106538	1.45394	1.74571	20.5412	20.8111	-0.134858	1.94318	0.74823	642.411	8.98917	29.8519	42.9508	1.22548	6.64603	#DIV/0!	0.74823	#DIV/0!
Measure	2021-03-27 00:51:13	00:51:13	23.2311	94.7267	1.38386	0.511268	0.666848	0.144982	0.14688	0.104536	1.42772	1.74585	20.5426	20.8115	-0.134452	1.94491	0.734082	640.623	8.96415	29.8338	43.1031	1.22962	6.58755	#DIV/0!	0.734082	#DIV/0!
Measure	2021-03-27 00:52:13	00:52:13	23.2107	94.7283	1.38465	0.511002	0.671611	0.146032	0.147956	0.105612	1.44312	1.74567	20.5395	20.8101	-0.135917	1.9673	0.733554	647.909	9.0661	29.8413	43.0284	1.22781	6.69781	#DIV/0!	0.733554	#DIV/0!
Measure	2021-03-27 00:53:13	00:53:13	23.1939	94.7267	1.38409	0.51159	0.653816	0.142085	0.143935	0.101591	1.38784	1.74661	20.5506	20.8182	-0.127824	1.84148	0.753656	609.648	8.53072	29.8485	42.4817	1.21072	6.48969	#DIV/0!	0.753656	#DIV/0!
Measure	2021-03-27 00:54:13	00:54:13	23.1657	94.7342	1.38441	0.510947	0.62465	0.135612	0.137357	0.0950129	1.29847	1.74741	20.5598	20.8243	-0.121662	1.75947	0.737986	580.132	8.1177	29.8429	42.1376	1.1997	6.28463	#DIV/0!	0.737986	#DIV/0!
Measure	2021-03-27 00:55:13	00:55:13	23.1455	94.7351	1.38474	0.514017	0.60221	0.130633	0.1323	0.0899561	1.22977	1.74814	20.5683	20.8308	-0.115172	1.66614	0.738098	549.374	7.68731	29.8498	41.879	1.1903	6.14055	#DIV/0!	0.738098	#DIV/0!
Measure	2021-03-27 00:56:13	00:56:13	23.129	94.7303	1.38401	0.511463	0.579478	0.125591	0.127183	0.0848387	1.1593	1.74873	20.5755	20.8363	-0.109746	1.59013	0.729057	523.08	7.31938	29.8438	41.614	1.18133	6.02016	#DIV/0!	0.729057	#DIV/0!
Measure	2021-03-27 00:57:13	00:57:13	23.1191	94.7304	1.38441	0.513258	0.562713	0.121869	0.123402	0.0810584	1.10805	1.7491	20.5795	20.8384	-0.10762	1.56767	0.706812	512.697	7.1741	29.8484	41.4181	1.17459	5.89224	#DIV/0!	0.706812	#DIV/0!
Measure	2021-03-27 00:58:13	00:58:13	23.1113	94.7316	1.38454	0.512885	0.553547	0.119839	0.12134	0.0789958	1.08	1.74926	20.582	20.8397	-0.106302	1.55258	0.695619	506.271	7.08418	29.8514	41.2603	1.16942	5.81188	#DIV/0!	0.695619	#DIV/0!
Measure	2021-03-27 00:59:13	00:59:13	23.1148	94.721	1.38447	0.512706	0.549072	0.118855	0.120338	0.0779941	1.0663	1.74931	20.5841	20.8409	-0.105087	1.53518	0.694576	500.459	7.00286	29.8442	41.1744	1.16644	5.75367	#DIV/0!	0.694576	#DIV/0!
Measure	2021-03-27 01:03:16	01:03:16	23.0489	94.7211	1.3837	0.511595	0.528683	0.114335	0.11574	0.0731517	0.999736	1.75006	20.5957	20.8487	-0.0972578	1.41677	0.705642	463.206	6.48158	29.8493	40.6384	1.1473	5.48232	#DIV/0!	0.705642	#DIV/0!
Measure	2021-03-27 01:04:16	01:04:16	23.0475	94.7146	1.38399	0.511497	0.524333	0.113373	0.114761	0.0721727	0.986598	1.75012	20.5969	20.8491	-0.0968586	1.41377	0.697848	461.279	6.45462	29.8436	40.536	1.14403	5.43259	#DIV/0!	0.697848	#DIV/0!
Measure	2021-03-27 01:05:16	01:05:16	23.0204	94.7119	1.38406	0.512126	0.521622	0.112775	0.114152	0.071564	0.978345	1.75005	20.5968	20.8484	-0.0976279	1.4294	0.684442	464.736	6.50298	29.852	40.5051	1.14306	5.39025	#DIV/0!	0.684442	#DIV/0!
Measure	2021-03-27 01:06:16	01:06:16	23.0007	94.7123	1.38417	0.512304	0.527661	0.114121	0.115515	0.0729264	0.997049	1.74986	20.5955	20.8471	-0.0988805	1.44624	0.689407	470.826	6.5882	29.8333	40.5138	1.14143	5.39044	#DIV/0!	0.689407	#DIV/0!
Measure	2021-03-27 01:07:16	01:07:16	22.9811	94.7063	1.38394	0.512808	0.541319	0.117153	0.118581	0.0759926	1.03883	1.74948	20.5915	20.8424	-0.103603	1.51662	0.684965	493.158	6.90069	29.8431	40.4916	1.13945	5.34753	#DIV/0!	0.684965	#DIV/0!
Measure	2021-03-27 01:08:16	01:08:16	22.9614	94.7083	1.38456	0.511749	0.558705	0.121012	0.122484	0.0798958	1.0927	1.74904	20.5864	20.8368	-0.109245	1.60081	0.68259	520.21	7.27923	29.8507	40.4222	1.13615	5.31825	#DIV/0!	0.68259	#DIV/0!
Measure	2021-03-27 01:09:16	01:09:16	22.9648	94.7043	1.38391	0.510801	0.569562	0.123428	0.124925	0.0823371	1.1256	1.7489	20.5857	20.8355	-0.110509	1.61313	0.697774	526.316	7.36466	29.8442	40.389	1.13386	5.27822	#DIV/0!	0.697774	#DIV/0!
Measure	2021-03-27 01:10:16	01:10:16	22.9738	94.7058	1.38417	0.509433	0.57048	0.123629	0.125126	0.0825372	1.12857	1.74884	20.5846	20.8338	-0.112175	1.64157	0.687493	534.145	7.47422	29.8515	40.35	1.133	5.24404	#DIV/0!	0.687493	#DIV/0!
Measure	2021-03-27 01:11:16	01:11:16	22.955	94.707	1.38348	0.509032	0.570364	0.123603	0.125099	0.0825109	1.12765	1.74883	20.5844	20.8337	-0.112331	1.64354	0.686109	534.591	7.48046	29.8431	40.2721	1.13143	5.24067	#DIV/0!	0.686109	#DIV/0!
Measure	2021-03-27 01:12:16	01:12:16	22.9522	94.7011	1.38364	0.513304	0.569734	0.123466	0.124957	0.0823685	1.12587	1.74901	20.587	20.8357	-0.110344	1.60993	0.69933	525.486	7.35306	29.8499	40.263	1.12989	5.19914	#DIV/0!	0.69933	#DIV/0!
Measure	2021-03-27 01:13:16	01:13:16	22.9483	94.7062	1.38375	0.51524	0.561685	0.121681	0.123147	0.0805582	1.10125	1.74916	20.5891	20.837	-0.10897	1.5929	0.691347	518.836	7.26	29.8522	40.1493	1.12651	5.15384	#DIV/0!	0.691347	#DIV/0!
Measure	2021-03-27 01:14:16	01:14:16	22.9456	94.6998	1.38482	0.515362	0.560481	0.121419	0.122879	0.0802903	1.09847	1.74921	20.5905	20.838	-0.108023	1.57877	0.695775	514.833	7.20398	29.8471	40.0722	1.12408	5.12605	#DIV/0!	0.695775	#DIV/0!
Measure	2021-03-27 01:18:19	01:18:19	22.9722	94.7117	1.3841	0.51636	0.623948	0.135467	0.137089	0.0945006	1.29226	1.74774	20.572	20.8183	-0.127712	1.86717	0.692098	608.29	8.51173	29.8523	39.873	1.11911	5.02435	#DIV/0!	0.692098	#DIV/0!
Measure	2021-03-27 01:19:19	01:19:19	22.9646	94.706	1.38375	0.51544	0.624108	0.135503	0.137121	0.094533	1.29243	1.74779	20.5728	20.8184	-0.127602	1.86475	0.693086	607.659	8.50289	29.8501	39.7596	1.11692	4.97482	#DIV/0!	0.693086	#DIV/0!
Measure	2021-03-27 01:20:19	01:20:19	22.9589	94.7054	1.38462	0.512787	0.62163	0.134949	0.136558	0.0939696	1.28556	1.74803	20.575	20.8202	-0.125798	1.83676	0.699906	599.613	8.3903	29.853	39.6726	1.11397	4.95243	#DIV/0!	0.699906	#DIV/0!
Measure	2021-03-27 01:21:19	01:21:19	22.9591	94.7078	1.38502	0.51154	0.609576	0.132278	0.133849	0.0912614	1.24893	1.74838	20.5796	20.824	-0.121979	1.78106	0.701227	581.632	8.1387	29.8492	39.562	1.11048	4.89523	#DIV/0!	0.701227	#DIV/0!
Measure	2021-03-27 01:22:19	01:22:19	22.9573	94.7034	1.38505	0.512246	0.600941	0.130363	0.131909	0.0893211	1.22241	1.74852	20.5813	20.8254	-0.12058	1.76395	0.692997	574.8	8.04309	29.8526	39.5232	1.1094	4.87337	#DIV/0!	0.692997	#DIV/0!
Measure	2021-03-27 01:23:19	01:23:19	22.9818	94.6996	1.38436	0.512542	0.599699	0.130092	0.131636	0.0890475	1.21805	1.74842	20.5809	20.8251	-0.120928	1.77009	0.68813	576.062	8.06075	29.8479	39.5657	1.11047	4.87267	#DIV/0!	0.68813	#DIV/0!
Measure	2021-03-27 01:24:19	01:24:19	22.9683	94.7021	1.3852	0.515082	0.601515	0.130497	0.132046	0.0894577	1.22442	1.74854	20.5827	20.8269	-0.11908	1.73765	0.704638	567.966	7.94747	29.8431	39.5125	1.11063	4.88316	#DIV/0!	0.704638	#DIV/0!
Measure	2021-03-27 01:25:19	01:25:19	22.9391	94.7042	1.38512	0.513374	0.596288	0.129336	0.13087	0.088282	1.20825	1.74854	20.5824	20.8266	-0.119423	1.74777	0.691308	569.273	7.96576	29.8515	39.5718	1.11138	4.87601	#DIV/0!	0.691308	#DIV/0!
Measure	2021-03-27 01:26:19	01:26:19	22.8034	94.7071	1.38488	0.511566	0.61102	0.132601	0.13419	0.0916016	1.25331	1.74796	20.5751	20.8215	-0.124454	1.82232	0.687754	593.001	8.29778	29.8441	40.2132	1.12741	5.03444	#DIV/0!	0.687754	#DIV/0!
Measure	2021-03-27 01:27:19	01:27:19	22.7241	94.7025	1.38492	0.510409	0.617815	0.134106	0.135729	0.093141	1.27428	1.74781	20.5729	20.8218	-0.12418	1.81183	0.703311	592.005	8.28384	29.8428	40.7586	1.13335	5.19974	#DIV/0!	0.703311	#DIV/0!
Measure	2021-03-27 01:28:19	01:28:19	22.6917	94.7067	1.38456	0.510721	0.620647	0.134736	0.136367	0.0937792	1.28268	1.74784	20.5734	20.8225	-0.123486	1.79701	0.713784	588.778	8.23869	29.8507	40.9447	1.13307	5.20953	#DIV/0!	0.713784	#DIV/0!
Measure	2021-03-27 01:29:19	01:29:19	22.7953	94.7127	1.38421	0.511903	0.633588	0.137603	0.139267	0.0966785	1.32201	1.74746	20.5683	20.817	-0.128966	1.88089	0.702863	614.496	8.59857	29.8447	41.0239	1.13303	5.18764	#DIV/0!	0.702863	#DIV/0!
Measure	2021-03-27 01:33:22	01:33:22	23.0555	94.712	1.3853	0.512153	0.676832	0.147199	0.149013	0.106548	1.45781	1.74651	20.5551	20.8084	-0.137586	1.99538	0.730593	656.65	9.18841	29.8432	40.7388	1.15605	5.35286	#DIV/0!	0.730593	#DIV/0!
Measure	2021-03-27 01:34:22	01:34:22	23.0319	94.7071	1.38474	0.513879	0.674811	0.14675	0.148562	0.106097	1.45103	1.74669	20.5571	20.811	-0.135047	1.95221	0.743277	644.568	9.01935	29.8436	40.8574	1.15356	5.3833	#DIV/0!	0.743277	#DIV/0!
Measure	2021-03-27 01:35:22	01:35:22	23.0555	94.7094	1.38436	0.512878	0.668534	0.145357	0.147147	0.104682	1.43135	1.747	20.5608	20.8139	-0.132116	1.90618	0.750899	630.616	8.82413	29.8509	40.665	1.14649	5.33117	#DIV/0!	0.750899	#DIV/0!
Measure	2021-03-27 01:36:22	01:36:22	23.0491	94.711	1.38516	0.51198	0.641037	0.13926	0.14096	0.0984944	1.34767	1.74781	20.5708	20.8219	-0.124092	1.79102	0.752459	592.757	8.29437	29.834	40.3372	1.13887	5.19339	#DIV/0!	0.752459	#DIV/0!
Measure	2021-03-27 01:37:22	01:37:22	23.0702	94.7149	1.38406	0.510428	0.620489	0.134696	0.136329	0.0938639	1.28338	1.74835	20.5764	20.8259	-0.120085	1.73719	0.738766	572.903	8.01655	29.8497	40.1253	1.13245	5.07702	#DIV/0!	0.738766	#DIV/0!
Measure	2021-03-27 01:38:22	01:38:22	23.0682	94.7066	1.38401	0.50909	0.601331	0.130443	0.132022	0.0895567	1.22447	1.74891	20.5827	20.8318	-0.114191	1.65081	0.741739	544.836	7.62381	29.8474	40.0342	1.13132	5.05034	#DIV/0!	0.741739	#DIV/0!
Measure	2021-03-27 01:39:22	01:39:22	23.073	94.705	1.3847	0.510754	0.583922	0.126593	0.128119	0.0856541	1.17176	1.7494	20.5906	20.8388	-0.107186	1.54462	0.75861	512.024	7.16468	29.8432	39.8892	1.12708	4.98291	#DIV/0!	0.75861	#DIV/0!
Measure	2021-03-27 01:40:22	01:40:22	23.0755	94.7087	1.38402	0.51357	0.570802	0.123672	0.125157	0.0826922	1.13072	1.74971	20.5925	20.8399	-0.106149	1.53673	0.735798	506.4	7.08599	29.8521	39.7426	1.12327	4.92164	#DIV/0!	0.735798	#DIV/0!
Measure	2021-03-27 01:41:22	01:41:22	23.0652	94.7071	1.38416	0.514337	0.565762	0.122559	0.124029	0.0815636	1.11543	1.74995	20.5963	20.8433	-0.102713	1.48155	0.752881	490.39	6.86196	29.8434	39.6476	1.12075	4.89821	#DIV/0!	0.752881	#DIV/0!
Measure	2021-03-27 01:42:22	01:42:22	23.0627	94.7189	1.3847	0.512696	0.55973	0.121208	0.122659	0.0801936	1.09715	1.75026	20.5978	20.8443	-0.101734	1.47019	0.746265	485.794	6.79765	29.8517	39.641	1.11987	4.86291	#DIV/0!	0.746265	#DIV/0!
Measure	2021-03-27 01:43:22	01:43:22	23.0617	94.7223	1.38448	0.513289	0.559714	0.1212	0.122648	0.080183	1.09684	1.75029	20.5973	20.8435	-0.102533	1.48384	0.739189	489.405	6.84818	29.8499	39.5514	1.11717	4.84317	#DIV/0!	0.739189	#DIV/0!
Measure	2021-03-27 01:44:22	01:44:22	23.0705	94.7329	1.38527	0.511666	0.563401	0.122013	0.123471	0.081006	1.10873	1.75011	20.5944	20.8405	-0.105502	1.53314	0.723175	503.556	7.04619	29.8445	39.5774	1.11784	4.84244	#DIV/0!	0.723175	#DIV/0!
Measure	2021-03-27 01:48:25	01:48:25	23.0879	94.7611	1.3856	0.514432	0.591712	0.128292	0.129822	0.0883202	1.20913	1.74994	20.5828	20.8283	-0.117671	1.71776	0.703897	561.355	7.85496	29.8429	39.5705	1.11968	4.68642	#DIV/0!	0.703897	#DIV/0!
Measure	2021-03-27 01:49:25	01:49:25	23.0957	94.7584	1.38584	0.515066	0.599563	0.130039	0.131595	0.090093	1.23359	1.74985	20.5827	20.829	-0.117046	1.70074	0.725326	558.918	7.82086	29.8438	39.6055	1.1204	4.73619	#DIV/0!	0.725326	#DIV/0!
Measure	2021-03-27 01:50:25	01:50:25	23.0799	94.7607	1.38551	0.514969	0.589973	0.12791	0.12944	0.0879378	1.2038	1.7502	20.5865	20.8327	-0.113316	1.64356	0.732439	541.13	7.57196	29.8503	39.5762	1.1201	4.73101	#DIV/0!	0.732439	#DIV/0!
Measure	2021-03-27 01:51:25	01:51:25	23.0771	94.7539	1.38521	0.515834	0.576185	0.124851	0.126345	0.0848426	1.16119	1.7506	20.5912	20.8375	-0.10848	1.57069	0.739286	518.062	7.24917	29.8344	39.553	1.11838	4.73057	#DIV/0!	0.739286	#DIV/0!
Measure	2021-03-27 01:52:25	01:52:25	23.0796	94.7618	1.38526	0.513775	0.562277	0.121767	0.123222	0.0817196	1.11849	1.75084	20.5944	20.8404	-0.105628	1.53271	0.729747	504.282	7.05634	29.8512	39.4999	1.11669	4.70781	#DIV/0!	0.729747	#DIV/0!
Measure	2021-03-27 01:53:25	01:53:25	23.0778	94.7563	1.38521	0.512448	0.552182	0.119528	0.120954	0.079452	1.08743	1.75102	20.5966	20.8422	-0.103788	1.50905	0.720607	495.312	6.93083	29.8497	39.4945	1.11671	4.6844	#DIV/0!	0.720607	#DIV/0!
Measure	2021-03-27 01:54:25	01:54:25	23.0689	94.7667	1.38513	0.514834	0.548424	0.11869	0.120106	0.0786043	1.07576	1.75117	20.5976	20.8433	-0.102717	1.49349	0.720302	490.166	6.85883	29.8433	39.5167	1.11721	4.68728	#DIV/0!	0.720302	#DIV/0!
Measure	2021-03-27 01:55:25	01:55:25	23.0748	94.7696	1.38576	0.5139	0.544429	0.117794	0.119199	0.0776969	1.06382	1.75131	20.5976	20.8431	-0.102853	1.49982	0.709299	490.829	6.86811	29.8522	39.5191	1.11667	4.68073	#DIV/0!	0.709299	#DIV/0!
Measure	2021-03-27 01:56:25	01:56:25	23.0721	94.7697	1.38603	0.512594	0.545957	0.118136	0.119545	0.0780429	1.06877	1.75121	20.5969	20.8425	-0.103461	1.5094	0.708073	493.805	6.90974	29.8447	39.5214	1.11714	4.68833	#DIV/0!	0.708073	#DIV/0!
Measure	2021-03-27 01:57:25	01:57:25	23.0771	94.7671	1.38554	0.512408	0.552671	0.11962	0.121046	0.0795442	1.08894	1.75105	20.594	20.8395	-0.106483	1.55576	0.699938	507.885	7.10677	29.851	39.5131	1.11672	4.68046	#DIV/0!	0.699938	#DIV/0!
Measure	2021-03-27 01:58:25	01:58:25	23.0689	94.7744	1.38576	0.513792	0.565929	0.122563	0.124024	0.0825219	1.12988	1.75064	20.5894	20.8349	-0.11107	1.62467	0.69545	529.757	7.41281	29.8498	39.5021	1.11675	4.68024	#DIV/0!	0.69545	#DIV/0!
Measure	2021-03-27 01:59:25	01:59:25	23.0817	94.773	1.38629	0.514932	0.574163	0.124384	0.125867	0.0843653	1.15555	1.75051	20.587	20.8326	-0.11342	1.65931	0.696406	541.185	7.57273	29.8439	39.5363	1.11716	4.68823	#DIV/0!	0.696406	#DIV/0!
Measure	2021-03-27 02:03:28	02:03:28	23.0909	94.7717	1.38355	0.513061	0.587327	0.127339	0.128857	0.0873431	1.194	1.75018	20.5863	20.8318	-0.114167	1.65817	0.72007	544.183	7.61468	29.8466	39.5458	1.11713	4.37944	#DIV/0!	0.72007	#DIV/0!
Measure	2021-03-27 02:04:28	02:04:28	23.0783	94.7715	1.38447	0.512296	0.584933	0.126814	0.128325	0.0868109	1.18754	1.75028	20.5886	20.8339	-0.112057	1.6247	0.730927	534.712	7.48215	29.8446	39.4751	1.11692	4.37015	#DIV/0!	0.730927	#DIV/0!
Measure	2021-03-27 02:05:28	02:05:28	23.0771	94.7705	1.3852	0.511722	0.578957	0.125483	0.126979	0.085465	1.16973	1.75036	20.5888	20.8342	-0.111768	1.62541	0.719648	533.373	7.46341	29.8524	39.5031	1.11686	4.38191	#DIV/0!	0.719648	#DIV/0!
Measure	2021-03-27 02:06:28	02:06:28	23.0574	94.7707	1.38538	0.513609	0.572441	0.124041	0.12552	0.0840056	1.14991	1.75055	20.5915	20.8371	-0.108936	1.58188	0.726923	520.076	7.27735	29.8449	39.5085	1.11693	4.38418	#DIV/0!	0.726923	#DIV/0!
Measure	2021-03-27 02:07:28	02:07:28	23.0872	94.7622	1.38542	0.515902	0.56543	0.122492	0.123952	0.0824376	1.12848	1.75056	20.5928	20.8382	-0.107765	1.56734	0.719996	514.362	7.1974	29.8465	39.4597	1.11422	4.37501	#DIV/0!	0.719996	#DIV/0!
Measure	2021-03-27 02:08:28	02:08:28	23.0771	94.763	1.38522	0.516558	0.565536	0.122517	0.123975	0.0824609	1.12864	1.75048	20.5922	20.8372	-0.108813	1.5852	0.711985	519.136	7.2642	29.8501	39.4044	1.11467	4.34859	#DIV/0!	0.711985	#DIV/0!
Measure	2021-03-27 02:09:28	02:09:28	23.0562	94.7655	1.38578	0.515748	0.565545	0.122525	0.123982	0.0824683	1.1292	1.75037	20.5918	20.8367	-0.109266	1.59367	0.708552	521.44	7.29643	29.8477	39.3905	1.1136	4.34423	#DIV/0!	0.708552	#DIV/0!
Measure	2021-03-27 02:10:28	02:10:28	23.0551	94.7533	1.38455	0.514647	0.562668	0.121886	0.123335	0.0818206	1.11936	1.75051	20.5934	20.8382	-0.107825	1.56968	0.713109	514.204	7.19519	29.8518	39.4072	1.11266	4.32955	#DIV/0!	0.713109	#DIV/0!
Measure	2021-03-27 02:11:28	02:11:28	23.0532	94.75	1.38537	0.514788	0.552981	0.119751	0.121173	0.0796591	1.09044	1.75056	20.5964	20.8411	-0.104917	1.5281	0.713591	500.645	7.00545	29.8436	39.4033	1.11247	4.32143	#DIV/0!	0.713591	#DIV/0!
Measure	2021-03-27 02:12:28	02:12:28	23.0553	94.7482	1.38522	0.514021	0.552196	0.119584	0.121006	0.0794917	1.08801	1.75032	20.595	20.8398	-0.106151	1.54989	0.70199	506.243	7.08379	29.85	39.4375	1.11332	4.33429	#DIV/0!	0.70199	#DIV/0!
Measure	2021-03-27 02:13:28	02:13:28	23.0727	94.7439	1.38528	0.512755	0.559713	0.121251	0.12269	0.0811754	1.11112	1.75021	20.5933	20.8377	-0.108343	1.58186	0.702418	516.741	7.23069	29.8489	39.3337	1.11053	4.3053	#DIV/0!	0.702418	#DIV/0!
Measure	2021-03-27 02:14:28	02:14:28	23.0746	94.7465	1.38553	0.513806	0.575714	0.124802	0.126282	0.0847676	1.16051	1.74989	20.5895	20.8337	-0.112335	1.63825	0.708386	536.002	7.5002	29.845	39.2956	1.11062	4.2978	#DIV/0!	0.708386	#DIV/0!
Measure	2021-03-27 02:18:31	02:18:31	23.062	94.7393	1.38457	0.514308	0.605873	0.131466	0.133025	0.0917197	1.25482	1.74882	20.5787	20.8228	-0.123243	1.80074	0.696834	587.381	8.21914	29.8513	39.3767	1.11034	3.75618	#DIV/0!	0.696834	#DIV/0!
Measure	2021-03-27 02:19:31	02:19:31	23.0535	94.7354	1.38452	0.51443	0.613173	0.133076	0.134655	0.0933493	1.27705	1.74875	20.5763	20.8204	-0.125614	1.8358	0.69564	598.628	8.37652	29.8447	39.3201	1.11059	3.76005	#DIV/0!	0.69564	#DIV/0!
Measure	2021-03-27 02:20:31	02:20:31	23.0553	94.7345	1.38498	0.511812	0.61988	0.134573	0.136172	0.0948666	1.29822	1.74849	20.5746	20.8191	-0.12688	1.85278	0.700687	604.969	8.46525	29.8371	39.4514	1.11372	3.79358	#DIV/0!	0.700687	#DIV/0!
Measure	2021-03-27 02:21:31	02:21:31	23.0886	94.7363	1.38471	0.514757	0.623998	0.135479	0.137091	0.0957853	1.31053	1.74857	20.5744	20.8192	-0.126838	1.84834	0.709029	604.841	8.46346	29.8331	39.487	1.11485	3.81116	#DIV/0!	0.709029	#DIV/0!
Measure	2021-03-27 02:22:31	02:22:31	23.0496	94.7352	1.38509	0.515725	0.631275	0.137103	0.138743	0.0974376	1.3334	1.74796	20.5686	20.8146	-0.131387	1.9215	0.69394	626.293	8.76364	29.8491	39.6503	1.12172	3.89479	#DIV/0!	0.69394	#DIV/0!
Measure	2021-03-27 02:23:31	02:23:31	23.1409	94.7337	1.3841	0.513417	0.646626	0.140503	0.142196	0.100891	1.37956	1.74753	20.5627	20.8105	-0.135539	1.97928	0.697	645.646	9.03444	29.8464	40.2429	1.1358	4.017	#DIV/0!	0.697	#DIV/0!
Measure	2021-03-27 02:24:31	02:24:31	23.2132	94.7393	1.38463	0.514234	0.658851	0.143216	0.144964	0.103659	1.41777	1.74739	20.5611	20.812	-0.133977	1.94266	0.729809	639.169	8.94381	29.8411	40.3705	1.14571	4.23183	#DIV/0!	0.729809	#DIV/0!
Measure	2021-03-27 02:25:31	02:25:31	23.1962	94.7269	1.38432	0.511748	0.674727	0.14674	0.148549	0.107244	1.4663	1.7468	20.5544	20.8077	-0.138316	2.00407	0.731661	659.692	9.23098	29.8506	40.474	1.15368	4.39232	#DIV/0!	0.731661	#DIV/0!
Measure	2021-03-27 02:26:31	02:26:31	23.1607	94.7206	1.3849	0.514532	0.677747	0.147434	0.149255	0.10795	1.47655	1.74665	20.5558	20.8097	-0.136333	1.96797	0.750292	650.956	9.10874	29.8435	40.6123	1.15643	4.43162	#DIV/0!	0.750292	#DIV/0!
Measure	2021-03-27 02:27:31	02:27:31	23.1616	94.7288	1.38509	0.512883	0.68044	0.148026	0.149862	0.108557	1.485	1.74662	20.5548	20.8097	-0.136316	1.96567	0.755467	651.067	9.11029	29.8475	40.9076	1.16234	4.49816	#DIV/0!	0.755467	#DIV/0!
Measure	2021-03-27 02:28:31	02:28:31	23.1485	94.7365	1.38521	0.510963	0.687751	0.14963	0.151497	0.110192	1.50738	1.7466	20.552	20.8084	-0.137619	1.9823	0.76042	657.418	9.19916	29.8506	41.2232	1.17137	4.60068	#DIV/0!	0.76042	#DIV/0!
Measure	2021-03-27 02:29:31	02:29:31	23.1887	94.727	1.38467	0.510241	0.68459	0.148936	0.150803	0.109497	1.49724	1.74668	20.5539	20.8115	-0.134526	1.93043	0.775598	642.729	8.99362	29.8439	41.3853	1.17505	4.67856	#DIV/0!	0.775598	#DIV/0!
Measure	2021-03-27 02:33:34	02:33:34	22.9297	94.7257	1.38536	0.509557	0.744061	0.162111	0.164177	0.122807	1.67967	1.74455	20.5295	20.7911	-0.154852	2.23446	0.751711	739.375	10.346	29.8445	42.1211	1.18769	4.4379	#DIV/0!	0.751711	#DIV/0!
Measure	2021-03-27 02:34:34	02:34:34	22.9272	94.7238	1.38399	0.51036	0.728163	0.158599	0.160602	0.119232	1.62935	1.74511	20.538	20.7974	-0.14861	2.13753	0.76226	709.237	9.92426	29.8443	42.3311	1.18611	4.27767	#DIV/0!	0.76226	#DIV/0!
Measure	2021-03-27 02:35:34	02:35:34	22.9102	94.7197	1.38274	0.513426	0.737269	0.160625	0.162665	0.121294	1.65595	1.74484	20.5355	20.7963	-0.149651	2.14598	0.771652	713.769	9.98767	29.8522	42.5123	1.191	4.36846	#DIV/0!	0.771652	#DIV/0!
Measure	2021-03-27 02:36:34	02:36:34	22.8339	94.7098	1.3829	0.512906	0.751366	0.163759	0.165849	0.124478	1.69949	1.74421	20.5288	20.7909	-0.155092	2.22854	0.762602	739.499	10.3477	29.8341	42.6194	1.19278	4.45726	#DIV/0!	0.762602	#DIV/0!
Measure	2021-03-27 02:37:34	02:37:34	22.7772	94.7155	1.38383	0.512996	0.7557	0.164721	0.166825	0.125454	1.71396	1.74413	20.528	20.7902	-0.155826	2.23919	0.765438	743.577	10.4048	29.8478	42.9764	1.19723	4.469	#DIV/0!	0.765438	#DIV/0!
Measure	2021-03-27 02:38:34	02:38:34	22.7411	94.7123	1.38473	0.512715	0.745306	0.16242	0.164499	0.123128	1.68323	1.74435	20.5312	20.794	-0.151966	2.18224	0.77133	725.771	10.1556	29.8452	43.0813	1.19603	4.51242	#DIV/0!	0.77133	#DIV/0!
Measure	2021-03-27 02:39:34	02:39:34	22.9543	94.7126	1.38472	0.513876	0.737491	0.160685	0.162733	0.121363	1.65917	1.74449	20.5328	20.7945	-0.151479	2.18033	0.760972	723.198	10.1196	29.8436	42.8691	1.18754	4.43464	#DIV/0!	0.760972	#DIV/0!
Measure	2021-03-27 02:40:34	02:40:34	23.073	94.7242	1.38406	0.510752	0.738271	0.160852	0.162895	0.121524	1.66064	1.74443	20.5313	20.7921	-0.153946	2.22145	0.747547	734.277	10.2746	29.8513	42.4455	1.19108	4.37115	#DIV/0!	0.747547	#DIV/0!
Measure	2021-03-27 02:41:34	02:41:34	23.1595	94.7136	1.38417	0.514179	0.724991	0.157906	0.159912	0.118541	1.62003	1.74499	20.5381	20.799	-0.147016	2.1126	0.766843	701.796	9.82013	29.8433	41.9348	1.18523	4.37607	#DIV/0!	0.766843	#DIV/0!
Measure	2021-03-27 02:42:34	02:42:34	23.1673	94.72	1.38457	0.512538	0.717076	0.156153	0.15814	0.116769	1.59621	1.74486	20.5369	20.7982	-0.147765	2.13255	0.7485	705.066	9.86589	29.8522	41.9849	1.19287	4.40601	#DIV/0!	0.7485	#DIV/0!
Measure	2021-03-27 02:43:34	02:43:34	23.1659	94.7079	1.38394	0.511554	0.715124	0.155722	0.157719	0.116349	1.58958	1.74473	20.5357	20.7991	-0.146855	2.11714	0.750815	700.393	9.8005	29.8522	42.2796	1.2018	4.54749	#DIV/0!	0.750815	#DIV/0!
Measure	2021-03-27 02:44:34	02:44:34	23.1451	94.7091	1.38486	0.511323	0.698061	0.151945	0.15389	0.112519	1.53835	1.74543	20.5451	20.8082	-0.137805	1.97593	0.778545	658.378	9.21259	29.8461	41.9465	1.19224	4.51503	#DIV/0!	0.778545	#DIV/0!
Measure	2021-03-27 02:48:37	02:48:37	23.0897	94.7112	1.38457	0.513237	0.596098	0.129287	0.130895	0.0892907	1.22093	1.74833	20.5768	20.8327	-0.113307	1.63661	0.746011	540.75	7.56664	29.8453	41.0974	1.16313	3.77371	#DIV/0!	0.746011	#DIV/0!
Measure	2021-03-27 02:49:37	02:49:37	23.0874	94.7115	1.38535	0.513977	0.585295	0.126891	0.128466	0.0868611	1.18842	1.74864	20.5806	20.8359	-0.110073	1.59042	0.747236	525.654	7.35541	29.8474	40.987	1.15961	3.73021	#DIV/0!	0.747236	#DIV/0!
Measure	2021-03-27 02:50:37	02:50:37	23.073	94.7164	1.38513	0.514119	0.580253	0.125767	0.127323	0.0857186	1.17263	1.7487	20.5804	20.835	-0.111019	1.61074	0.728003	529.713	7.41221	29.8525	40.8749	1.15628	3.68218	#DIV/0!	0.728003	#DIV/0!
Measure	2021-03-27 02:51:37	02:51:37	23.0734	94.7182	1.38468	0.513401	0.585719	0.12698	0.128549	0.0869446	1.18902	1.74854	20.5784	20.8328	-0.113212	1.64374	0.723363	539.91	7.55488	29.8355	40.9183	1.1565	3.66722	#DIV/0!	0.723363	#DIV/0!
Measure	2021-03-27 02:52:37	02:52:37	23.0592	94.722	1.38501	0.514911	0.597403	0.129567	0.131167	0.0895626	1.22513	1.7483	20.5749	20.829	-0.11703	1.70073	0.720356	558.189	7.81067	29.8516	40.7948	1.15304	3.64981	#DIV/0!	0.720356	#DIV/0!
Measure	2021-03-27 02:53:37	02:53:37	23.0649	94.7193	1.38411	0.514647	0.604267	0.131087	0.132702	0.0910977	1.24534	1.74819	20.5731	20.8266	-0.119357	1.73435	0.718047	568.881	7.96027	29.8459	40.8296	1.15303	3.61556	#DIV/0!	0.718047	#DIV/0!
Measure	2021-03-27 02:54:37	02:54:37	23.081	94.7243	1.38564	0.512114	0.604468	0.131134	0.13275	0.0911461	1.24738	1.74815	20.5731	20.8266	-0.119387	1.73661	0.718285	569.657	7.97114	29.8434	40.818	1.1531	3.61968	#DIV/0!	0.718285	#DIV/0!
Measure	2021-03-27 02:55:37	02:55:37	23.0636	94.7275	1.38504	0.51489	0.608594	0.132044	0.133671	0.0920663	1.25944	1.74821	20.5729	20.8263	-0.119666	1.73735	0.724918	570.89	7.98839	29.8508	40.7691	1.15284	3.6118	#DIV/0!	0.724918	#DIV/0!
Measure	2021-03-27 02:56:37	02:56:37	23.0519	94.7242	1.3848	0.51361	0.606731	0.131631	0.133253	0.0916486	1.25349	1.74816	20.5723	20.8258	-0.12016	1.74711	0.717464	572.981	8.01764	29.8436	40.8252	1.15321	3.61721	#DIV/0!	0.717464	#DIV/0!
Measure	2021-03-27 02:57:37	02:57:37	23.0776	94.7303	1.38514	0.511894	0.622042	0.135023	0.136688	0.0950841	1.30078	1.74783	20.5677	20.8214	-0.124582	1.8116	0.718029	594.219	8.31482	29.8511	40.8602	1.15338	3.63317	#DIV/0!	0.718029	#DIV/0!
Measure	2021-03-27 02:58:37	02:58:37	23.1109	94.7308	1.38472	0.513554	0.621931	0.134994	0.136659	0.0950545	1.30001	1.74803	20.5695	20.8231	-0.122851	1.78122	0.729841	586.058	8.20063	29.8484	40.784	1.15302	3.62687	#DIV/0!	0.729841	#DIV/0!
Measure	2021-03-27 02:59:37	02:59:37	23.1113	94.7283	1.38521	0.513529	0.619159	0.134379	0.136035	0.0944309	1.29194	1.74807	20.5699	20.8233	-0.122649	1.78063	0.725551	585.208	8.18874	29.847	40.7025	1.15304	3.61587	#DIV/0!	0.725551	#DIV/0!
Measure	2021-03-27 03:03:40	03:03:40	23.1462	94.7284	1.38488	0.511373	0.671706	0.146073	0.147885	0.106408	1.45533	1.74628	20.5513	20.8062	-0.139826	2.03388	0.71554	666.693	9.32895	29.8446	41.0514	1.16495	3.53493	#DIV/0!	0.71554	#DIV/0!
Measure	2021-03-27 03:04:40	03:04:40	23.0248	94.7338	1.3852	0.511614	0.69698	0.151681	0.153579	0.112103	1.53341	1.74562	20.5435	20.8006	-0.145382	2.10963	0.726864	693.572	9.70506	29.8444	41.4039	1.17542	3.69048	#DIV/0!	0.726864	#DIV/0!
Measure	2021-03-27 03:05:40	03:05:40	22.9297	94.7342	1.38484	0.511715	0.714471	0.15556	0.157523	0.116046	1.58681	1.74541	20.5407	20.7999	-0.14609	2.10683	0.753177	697.408	9.75873	29.8508	42.0345	1.18459	3.8279	#DIV/0!	0.753177	#DIV/0!
Measure	2021-03-27 03:06:40	03:06:40	22.9222	94.7337	1.38531	0.514275	0.738728	0.160943	0.163008	0.121531	1.66205	1.74471	20.5326	20.7959	-0.150052	2.15578	0.770976	716.904	10.0315	29.8325	42.6579	1.19526	4.11184	#DIV/0!	0.770976	#DIV/0!
Measure	2021-03-27 03:07:40	03:07:40	22.7908	94.7306	1.38507	0.512048	0.686916	0.149444	0.151338	0.109861	1.50244	1.7463	20.551	20.8114	-0.134603	1.93073	0.778172	643.256	9.00099	29.8508	42.0781	1.17848	3.90524	#DIV/0!	0.778172	#DIV/0!
Measure	2021-03-27 03:08:40	03:08:40	22.8154	94.7307	1.38546	0.51279	0.673349	0.146435	0.148276	0.106799	1.4611	1.74662	20.555	20.8133	-0.132685	1.90936	0.76523	634.017	8.87172	29.8468	42.263	1.17428	3.76298	#DIV/0!	0.76523	#DIV/0!
Measure	2021-03-27 03:09:40	03:09:40	22.9029	94.7257	1.38606	0.515497	0.665156	0.144617	0.146431	0.104954	1.43653	1.74677	20.5567	20.8145	-0.131522	1.89682	0.757332	628.568	8.79546	29.849	42.1946	1.17413	3.7239	#DIV/0!	0.757332	#DIV/0!
Measure	2021-03-27 03:10:40	03:10:40	23.0604	94.7294	1.38559	0.512669	0.675057	0.146817	0.148672	0.107195	1.46655	1.7462	20.5504	20.81	-0.136041	1.96609	0.745924	649.596	9.0897	29.8506	42.4279	1.18689	3.84911	#DIV/0!	0.745924	#DIV/0!
Measure	2021-03-27 03:11:40	03:11:40	22.8307	94.7255	1.38538	0.513964	0.669312	0.145549	0.147402	0.105925	1.44885	1.74647	20.5546	20.8162	-0.129795	1.86212	0.778066	620.38	8.68089	29.8428	42.1132	1.18937	3.98084	#DIV/0!	0.778066	#DIV/0!
Measure	2021-03-27 03:12:40	03:12:40	22.7455	94.7243	1.38552	0.513108	0.64857	0.140942	0.142733	0.101256	1.38515	1.74687	20.5587	20.8199	-0.126122	1.81572	0.762866	602.553	8.43144	29.8487	42.6812	1.18877	3.9508	#DIV/0!	0.762866	#DIV/0!
Measure	2021-03-27 03:13:40	03:13:40	22.7485	94.7298	1.38524	0.514719	0.648298	0.140879	0.142676	0.101199	1.38402	1.74674	20.5568	20.8189	-0.127066	1.8318	0.755551	606.739	8.49002	29.8465	43.129	1.19506	4.01094	#DIV/0!	0.755551	#DIV/0!
Measure	2021-03-27 03:14:40	03:14:40	22.8673	94.7316	1.38468	0.512149	0.643598	0.13984	0.141634	0.100158	1.36911	1.7466	20.5557	20.8194	-0.126601	1.82665	0.749521	604.088	8.45293	29.8457	43.4093	1.20305	4.11821	#DIV/0!	0.749521	#DIV/0!
Measure	2021-03-27 03:18:43	03:18:43	23.2096	94.7236	1.38304	0.513537	0.639492	0.138922	0.140748	0.0991926	1.35387	1.74596	20.5479	20.8179	-0.128069	1.85276	0.73073	609.738	8.53198	29.8511	43.3568	1.23296	4.43871	#DIV/0!	0.73073	#DIV/0!
Measure	2021-03-27 03:19:43	03:19:43	23.2341	94.72	1.38293	0.513066	0.649481	0.141148	0.143016	0.101461	1.38461	1.74563	20.5453	20.8172	-0.128757	1.85613	0.745965	613.272	8.58143	29.8484	43.6002	1.24251	4.56683	#DIV/0!	0.745965	#DIV/0!
Measure	2021-03-27 03:20:43	03:20:43	23.2307	94.7276	1.38371	0.514241	0.652579	0.141831	0.143715	0.10216	1.39488	1.74565	20.5451	20.8179	-0.12807	1.84268	0.756984	610.572	8.54365	29.8521	43.4941	1.24133	4.63369	#DIV/0!	0.756984	#DIV/0!
Measure	2021-03-27 03:21:43	03:21:43	23.1859	94.7258	1.38382	0.512315	0.660156	0.143514	0.145428	0.103873	1.4183	1.74528	20.5409	20.8148	-0.131248	1.89143	0.749854	625.568	8.75349	29.8349	43.768	1.24888	4.70604	#DIV/0!	0.749854	#DIV/0!
Measure	2021-03-27 03:22:43	03:22:43	23.2344	94.7204	1.38401	0.510247	0.658916	0.143238	0.145144	0.103589	1.41468	1.74559	20.5444	20.8179	-0.12807	1.83786	0.769741	610.986	8.54945	29.8399	43.5578	1.23953	4.67674	#DIV/0!	0.769741	#DIV/0!
Measure	2021-03-27 03:23:43	03:23:43	23.1768	94.7241	1.38398	0.509811	0.653424	0.142018	0.143899	0.102344	1.39771	1.7456	20.5443	20.8165	-0.129533	1.86772	0.748348	617.485	8.64038	29.8438	43.454	1.2402	4.58721	#DIV/0!	0.748348	#DIV/0!
Measure	2021-03-27 03:24:43	03:24:43	23.1646	94.7229	1.38439	0.510666	0.65407	0.142164	0.144049	0.102494	1.40015	1.74555	20.5441	20.8165	-0.129472	1.86664	0.75009	617.407	8.63929	29.8483	43.6037	1.24015	4.6097	#DIV/0!	0.75009	#DIV/0!
Measure	2021-03-27 03:25:43	03:25:43	23.0815	94.7287	1.38431	0.511608	0.662997	0.144141	0.146047	0.104492	1.42741	1.74537	20.5415	20.8132	-0.132787	1.91667	0.744736	633.071	8.85848	29.8501	43.3338	1.23157	4.56294	#DIV/0!	0.744736	#DIV/0!
Measure	2021-03-27 03:26:43	03:26:43	23.0512	94.7246	1.38474	0.509737	0.651025	0.141484	0.143337	0.101782	1.39102	1.74616	20.5508	20.8199	-0.126133	1.81227	0.767559	602.138	8.42564	29.8478	43.1174	1.21928	4.38227	#DIV/0!	0.767559	#DIV/0!
Measure	2021-03-27 03:27:43	03:27:43	23.0427	94.7327	1.38455	0.510084	0.632371	0.137341	0.139126	0.0975707	1.33341	1.74672	20.5568	20.8239	-0.12212	1.75808	0.758446	582.76	8.15448	29.8538	42.9028	1.21099	4.24385	#DIV/0!	0.758446	#DIV/0!
Measure	2021-03-27 03:28:43	03:28:43	23.0494	94.7333	1.38506	0.510772	0.613084	0.133058	0.134778	0.0932234	1.27454	1.74715	20.5614	20.8272	-0.118848	1.718	0.741874	567.031	7.93438	29.8696	42.818	1.20798	4.15385	#DIV/0!	0.741874	#DIV/0!
Measure	2021-03-27 03:29:43	03:29:43	23.0464	94.7358	1.38423	0.510616	0.609382	0.132236	0.133939	0.0923839	1.26236	1.74726	20.5625	20.8272	-0.118777	1.71886	0.734415	566.216	7.92298	29.8525	42.6066	1.2025	4.08093	#DIV/0!	0.734415	#DIV/0!
Measure	2021-03-27 03:33:46	03:33:46	23.1318	94.7215	1.38472	0.513839	0.586971	0.127264	0.128887	0.0874854	1.19596	1.7478	20.5676	20.83	-0.115966	1.6888	0.708172	552.508	7.73118	29.8703	42.1132	1.1926	3.77966	#DIV/0!	0.708172	#DIV/0!
Measure	2021-03-27 03:34:46	03:34:46	23.1421	94.7333	1.38536	0.514197	0.585002	0.126827	0.128444	0.0870416	1.19045	1.7478	20.5676	20.8298	-0.116214	1.69551	0.702119	553.825	7.7496	29.874	42.0342	1.19227	3.76395	#DIV/0!	0.702119	#DIV/0!
Measure	2021-03-27 03:35:46	03:35:46	23.1442	94.7357	1.38533	0.512495	0.591987	0.128367	0.130003	0.0886011	1.21173	1.74745	20.562	20.8241	-0.121928	1.7887	0.677439	580.475	8.12251	29.8986	42.0112	1.19236	3.75793	#DIV/0!	0.677439	#DIV/0!
Measure	2021-03-27 03:36:46	03:36:46	23.2213	94.7244	1.38541	0.511323	0.627259	0.136199	0.137948	0.0965462	1.32035	1.7464	20.5505	20.8144	-0.13158	1.92684	0.685238	626.596	8.76787	29.8866	42.488	1.20604	3.89338	#DIV/0!	0.685238	#DIV/0!
Measure	2021-03-27 03:37:46	03:37:46	23.2374	94.7273	1.38571	0.512346	0.633666	0.137624	0.1394	0.0979984	1.34042	1.74623	20.549	20.8143	-0.131705	1.92402	0.696677	627.568	8.78148	29.9107	42.4832	1.21154	3.98537	#DIV/0!	0.696677	#DIV/0!
Measure	2021-03-27 03:38:46	03:38:46	23.2516	94.7241	1.38557	0.514391	0.654462	0.142242	0.144094	0.102692	1.40433	1.74547	20.5406	20.8082	-0.137835	2.01267	0.697744	656.668	9.18866	29.9045	42.8514	1.22322	4.14087	#DIV/0!	0.697744	#DIV/0!
Measure	2021-03-27 03:39:46	03:39:46	23.2038	94.7312	1.3859	0.514776	0.675173	0.146839	0.148767	0.107365	1.46845	1.74506	20.536	20.8056	-0.140359	2.03967	0.719944	669.362	9.36629	29.9046	43.0159	1.22897	4.28521	#DIV/0!	0.719944	#DIV/0!
Measure	2021-03-27 03:40:46	03:40:46	23.2493	94.7264	1.38491	0.516364	0.674402	0.146663	0.148591	0.107189	1.46499	1.74524	20.5374	20.8075	-0.138535	2.00727	0.72984	660.432	9.24134	29.9089	43.2893	1.23322	4.31294	#DIV/0!	0.72984	#DIV/0!
Measure	2021-03-27 03:41:46	03:41:46	23.2754	94.7226	1.38538	0.513352	0.687206	0.149513	0.1515	0.110098	1.50505	1.74466	20.5319	20.8047	-0.141264	2.04433	0.736207	673.743	9.4276	29.9059	43.5673	1.24455	4.50282	#DIV/0!	0.736207	#DIV/0!
Measure	2021-03-27 03:42:46	03:42:46	23.3096	94.73	1.38512	0.51387	0.693112	0.150815	0.152822	0.11142	1.52281	1.74468	20.531	20.8042	-0.14178	2.04803	0.743548	676.254	9.46272	29.9075	43.5044	1.24472	4.52706	#DIV/0!	0.743548	#DIV/0!
Measure	2021-03-27 03:43:46	03:43:46	23.2977	94.7296	1.38577	0.511951	0.703872	0.1532	0.15524	0.113838	1.55657	1.74421	20.5251	20.7984	-0.147576	2.14052	0.727192	703.787	9.848	29.9025	43.4221	1.24493	4.54097	#DIV/0!	0.727192	#DIV/0!
Measure	2021-03-27 03:44:46	03:44:46	23.068	94.7267	1.38555	0.511981	0.747376	0.162851	0.16503	0.123628	1.69007	1.74334	20.5147	20.7892	-0.156847	2.26491	0.7462	748.38	10.472	29.9054	43.4725	1.24548	4.62459	#DIV/0!	0.7462	#DIV/0!
Measure	2021-03-27 03:48:49	03:48:49	22.8048	94.7334	1.38399	0.510587	0.747203	0.162817	0.164982	0.123476	1.68625	1.74358	20.5182	20.791	-0.15502	2.23153	0.75565	739.159	10.343	29.9048	44.4604	1.24	4.36346	#DIV/0!	0.75565	#DIV/0!
Measure	2021-03-27 03:49:49	03:49:49	22.7818	94.7343	1.38484	0.510822	0.740611	0.161353	0.16349	0.121984	1.66697	1.74374	20.5199	20.7917	-0.154345	2.22675	0.748613	736.232	10.302	29.912	44.4524	1.23616	4.29387	#DIV/0!	0.748613	#DIV/0!
Measure	2021-03-27 03:50:49	03:50:49	22.7511	94.7361	1.38482	0.513034	0.73662	0.160465	0.16258	0.121075	1.65461	1.74383	20.5207	20.7912	-0.154791	2.23785	0.739376	738.129	10.3285	29.9076	44.267	1.2293	4.21103	#DIV/0!	0.739376	#DIV/0!
Measure	2021-03-27 03:51:49	03:51:49	22.7545	94.7339	1.38564	0.51399	0.729138	0.158808	0.160889	0.119383	1.63259	1.74423	20.5257	20.7946	-0.151368	2.18625	0.746753	722.495	10.1098	29.8956	44.1155	1.22281	4.107	#DIV/0!	0.746753	#DIV/0!
Measure	2021-03-27 03:52:49	03:52:49	22.783	94.7434	1.3857	0.5114	0.752893	0.164068	0.166231	0.124725	1.70552	1.74286	20.5082	20.7786	-0.167438	2.44486	0.697594	797.646	11.1614	29.9119	44.9608	1.2465	4.21222	#DIV/0!	0.697594	#DIV/0!
Measure	2021-03-27 03:53:49	03:53:49	22.7981	94.736	1.38563	0.509773	0.777439	0.169516	0.171799	0.130294	1.7811	1.74206	20.4991	20.7752	-0.170842	2.48274	0.717392	814.221	11.3933	29.9044	45.7307	1.27003	4.60089	#DIV/0!	0.717392	#DIV/0!
Measure	2021-03-27 03:54:49	03:54:49	22.7731	94.7443	1.38562	0.512501	0.769632	0.167776	0.170034	0.128529	1.75704	1.74313	20.5108	20.7868	-0.159175	2.28734	0.76816	760.102	10.636	29.9121	45.0406	1.25202	4.59143	#DIV/0!	0.76816	#DIV/0!
Measure	2021-03-27 03:55:49	03:55:49	22.8379	94.7393	1.38554	0.511325	0.782878	0.170714	0.173019	0.131514	1.7976	1.74191	20.4963	20.7731	-0.172909	2.51382	0.715084	823.916	11.529	29.9122	45.8939	1.2738	4.652	#DIV/0!	0.715084	#DIV/0!
Measure	2021-03-27 03:56:49	03:56:49	22.9148	94.748	1.38515	0.513459	0.806507	0.175955	0.178353	0.136848	1.86981	1.74189	20.4958	20.7752	-0.170777	2.45662	0.761131	814.875	11.4024	29.9045	45.7367	1.27443	4.82805	#DIV/0!	0.761131	#DIV/0!
Measure	2021-03-27 03:57:49	03:57:49	23.0411	94.7529	1.38566	0.512192	0.841659	0.18374	0.186257	0.144751	1.97838	1.74085	20.4821	20.7627	-0.183305	2.64537	0.747864	874.472	12.2364	29.9108	45.5791	1.27597	4.91872	#DIV/0!	0.747864	#DIV/0!
Measure	2021-03-27 03:58:49	03:58:49	22.9649	94.7497	1.38633	0.511595	0.831139	0.181407	0.183885	0.142379	1.94696	1.74099	20.4839	20.7636	-0.182386	2.63945	0.737639	870.2	12.1766	29.9077	45.4087	1.28094	4.86189	#DIV/0!	0.737639	#DIV/0!
Measure	2021-03-27 03:59:49	03:59:49	22.9823	94.754	1.38592	0.51019	0.829364	0.181018	0.183494	0.141988	1.94104	1.74136	20.4888	20.769	-0.176995	2.5468	0.762151	845.008	11.8241	29.9123	45.5358	1.27862	4.88777	#DIV/0!	0.762151	#DIV/0!
Measure	2021-03-27 04:03:52	04:03:52	22.7759	94.7489	1.3864	0.51154	0.75628	0.16483	0.167045	0.124375	1.7012	1.74299	20.5088	20.7844	-0.16164	2.34642	0.72502	771.05	10.7892	29.9048	45.3429	1.26117	4.41535	#DIV/0!	0.72502	#DIV/0!
Measure	2021-03-27 04:04:52	04:04:52	22.7609	94.7536	1.38564	0.511419	0.789316	0.172161	0.174502	0.131832	1.80193	1.74199	20.497	20.7758	-0.170222	2.46615	0.730664	811.589	11.3565	29.9117	46.0724	1.27897	4.63737	#DIV/0!	0.730664	#DIV/0!
Measure	2021-03-27 04:05:52	04:05:52	22.7582	94.7624	1.38666	0.5115	0.784831	0.171154	0.173498	0.130828	1.78936	1.74213	20.4973	20.778	-0.16797	2.43241	0.735633	801.521	11.2156	29.9085	46.3313	1.28499	4.77074	#DIV/0!	0.735633	#DIV/0!
Measure	2021-03-27 04:06:52	04:06:52	22.8023	94.7595	1.38638	0.514934	0.830476	0.181285	0.183799	0.141129	1.92951	1.74049	20.4785	20.7624	-0.183564	2.66391	0.724315	875.217	12.2468	29.894	47.0658	1.30515	5.00224	#DIV/0!	0.724315	#DIV/0!
Measure	2021-03-27 04:07:52	04:07:52	23.0133	94.7606	1.38585	0.513124	0.814658	0.177762	0.180227	0.137558	1.88001	1.74166	20.4907	20.7749	-0.171067	2.45973	0.764318	816.577	11.4262	29.9114	46.4434	1.29133	5.00736	#DIV/0!	0.764318	#DIV/0!
Measure	2021-03-27 04:08:52	04:08:52	22.9938	94.7681	1.38645	0.513353	0.76626	0.167022	0.169324	0.126654	1.73188	1.74278	20.5035	20.7861	-0.159871	2.30683	0.750759	763.135	10.6784	29.9117	45.7285	1.2878	4.89135	#DIV/0!	0.750759	#DIV/0!
Measure	2021-03-27 04:09:52	04:09:52	22.9141	94.7698	1.38619	0.514202	0.756139	0.164771	0.167038	0.124368	1.70033	1.74295	20.5048	20.787	-0.159019	2.29999	0.739277	758.604	10.615	29.9126	45.6159	1.28311	4.85979	#DIV/0!	0.739277	#DIV/0!
Measure	2021-03-27 04:10:52	04:10:52	22.8282	94.7708	1.38593	0.514278	0.753839	0.164262	0.166511	0.123842	1.69292	1.7431	20.5067	20.7875	-0.158472	2.29217	0.738565	755.886	10.577	29.9075	45.7219	1.27991	4.77141	#DIV/0!	0.738565	#DIV/0!
Measure	2021-03-27 04:11:52	04:11:52	22.8489	94.7668	1.38643	0.514483	0.7692	0.167668	0.169962	0.127292	1.74071	1.74249	20.4994	20.7799	-0.166125	2.41291	0.721414	792.153	11.0845	29.9028	46.0509	1.28244	4.75239	#DIV/0!	0.721414	#DIV/0!
Measure	2021-03-27 04:12:52	04:12:52	22.8048	94.7767	1.38677	0.51218	0.801122	0.17474	0.177143	0.134474	1.83927	1.74214	20.4941	20.776	-0.16998	2.454	0.749498	811.556	11.356	29.912	45.9777	1.282	4.85378	#DIV/0!	0.749498	#DIV/0!
Measure	2021-03-27 04:13:52	04:13:52	22.805	94.7761	1.38584	0.511692	0.79023	0.172321	0.174682	0.132012	1.80448	1.74244	20.4973	20.7781	-0.167872	2.42495	0.744132	800.831	11.2059	29.91	46.0055	1.27935	4.77568	#DIV/0!	0.744132	#DIV/0!
Measure	2021-03-27 04:14:52	04:14:52	22.8005	94.7766	1.38649	0.511535	0.792751	0.172883	0.175249	0.132579	1.81313	1.74244	20.4977	20.7782	-0.167767	2.42226	0.748528	800.857	11.2063	29.9046	45.8947	1.27629	4.75696	#DIV/0!	0.748528	#DIV/0!
Measure	2021-03-27 04:18:55	04:18:55	22.6902	94.782	1.38436	0.512149	0.726967	0.158327	0.160487	0.118051	1.61202	1.74424	20.517	20.7969	-0.149145	2.14948	0.749958	710.934	9.94801	29.9052	46.1911	1.2774	4.60264	#DIV/0!	0.749958	#DIV/0!
Measure	2021-03-27 04:19:55	04:19:55	22.7348	94.7945	1.38257	0.515074	0.710687	0.154713	0.15683	0.114393	1.55999	1.7445	20.5197	20.8004	-0.145594	2.09859	0.743354	692.911	9.69581	29.9112	46.42	1.28194	4.64899	#DIV/0!	0.743354	#DIV/0!
Measure	2021-03-27 04:20:55	04:20:55	22.6667	94.8007	1.38552	0.514722	0.696224	0.151483	0.153563	0.111127	1.5186	1.74492	20.5219	20.8036	-0.142378	2.05919	0.737475	678.863	9.49924	29.9076	46.4727	1.28687	4.72647	#DIV/0!	0.737475	#DIV/0!
Measure	2021-03-27 04:21:55	04:21:55	22.7173	94.8004	1.38541	0.511466	0.682013	0.148336	0.150382	0.107946	1.47492	1.74507	20.5243	20.8074	-0.138569	2.00457	0.735778	660.565	9.2432	29.898	46.9331	1.29427	4.81338	#DIV/0!	0.735778	#DIV/0!
Measure	2021-03-27 04:22:55	04:22:55	22.7242	94.7967	1.38573	0.514398	0.676627	0.147134	0.149179	0.106742	1.45867	1.74502	20.5229	20.808	-0.137997	1.99932	0.729581	657.772	9.20412	29.9122	46.9769	1.29946	4.94989	#DIV/0!	0.729581	#DIV/0!
Measure	2021-03-27 04:23:55	04:23:55	22.7031	94.799	1.38644	0.512417	0.674908	0.146748	0.148795	0.106359	1.45409	1.74509	20.523	20.8092	-0.136777	1.98051	0.734198	652.369	9.12852	29.9056	47.1913	1.30594	5.02522	#DIV/0!	0.734198	#DIV/0!
Measure	2021-03-27 04:24:55	04:24:55	22.6849	94.7995	1.38642	0.51198	0.673021	0.146332	0.148381	0.105944	1.44831	1.74484	20.5204	20.8077	-0.138288	2.00801	0.721266	659.198	9.22407	29.9097	47.5186	1.31331	5.09843	#DIV/0!	0.721266	#DIV/0!
Measure	2021-03-27 04:25:55	04:25:55	22.8604	94.801	1.38613	0.511524	0.68219	0.148365	0.150458	0.108021	1.47624	1.74432	20.5141	20.8035	-0.142528	2.07318	0.712063	678.958	9.50056	29.9082	47.8816	1.32189	5.24143	#DIV/0!	0.712063	#DIV/0!
Measure	2021-03-27 04:26:55	04:26:55	22.8281	94.7985	1.38633	0.510272	0.687901	0.149637	0.15175	0.109313	1.4941	1.7442	20.5134	20.803	-0.142969	2.07639	0.719564	681.345	9.53397	29.907	47.6164	1.32862	5.25952	#DIV/0!	0.719564	#DIV/0!
Measure	2021-03-27 04:27:55	04:27:55	22.8104	94.8096	1.38696	0.513232	0.72372	0.157578	0.159848	0.117412	1.60508	1.74299	20.4985	20.7938	-0.152225	2.20751	0.727098	725.796	10.156	29.9108	48.3409	1.34619	5.65062	#DIV/0!	0.727098	#DIV/0!
Measure	2021-03-27 04:28:55	04:28:55	22.7828	94.8027	1.38614	0.515849	0.703377	0.153066	0.155265	0.112829	1.54158	1.74373	20.5073	20.8019	-0.144057	2.08168	0.740548	686.827	9.61067	29.9077	48.3675	1.34549	5.59782	#DIV/0!	0.740548	#DIV/0!
Measure	2021-03-27 04:29:55	04:29:55	22.7828	94.7991	1.38614	0.515573	0.702413	0.152853	0.15505	0.112614	1.53862	1.74352	20.505	20.7997	-0.146258	2.12049	0.725594	696.913	9.7518	29.9126	48.4125	1.3445	5.60577	#DIV/0!	0.725594	#DIV/0!
Measure	2021-03-27 04:33:58	04:33:58	22.9094	94.7918	1.38653	0.514726	0.747159	0.162819	0.165237	0.122812	1.67767	1.7417	20.4857	20.79	-0.155967	2.25096	0.745312	743.598	10.4051	29.9049	49.1728	1.3868	6.11802	#DIV/0!	0.745312	#DIV/0!
Measure	2021-03-27 04:34:58	04:34:58	22.857	94.7994	1.38615	0.51147	0.717922	0.156326	0.158627	0.116202	1.58712	1.7425	20.4944	20.7961	-0.149909	2.16988	0.731431	714.23	9.99413	29.9135	48.9532	1.36997	5.93412	#DIV/0!	0.731431	#DIV/0!
Measure	2021-03-27 04:35:58	04:35:58	22.9381	94.7996	1.38707	0.513942	0.746238	0.162601	0.165013	0.122588	1.67518	1.74081	20.4735	20.7772	-0.168826	2.47504	0.676831	803.081	11.2374	29.8967	50.3204	1.40377	6.08684	#DIV/0!	0.676831	#DIV/0!
Measure	2021-03-27 04:36:58	04:36:58	22.8905	94.7983	1.3862	0.51481	0.7596	0.165571	0.168054	0.125629	1.7155	1.74136	20.4807	20.7877	-0.158272	2.27975	0.752494	754.515	10.5578	29.9089	49.7519	1.39474	6.30169	#DIV/0!	0.752494	#DIV/0!
Measure	2021-03-27 04:37:58	04:37:58	23.0728	94.8009	1.38737	0.514915	0.759685	0.165584	0.168062	0.125637	1.71706	1.74091	20.4746	20.7811	-0.164883	2.39601	0.716632	785.619	10.9931	29.9132	49.8778	1.39426	6.27812	#DIV/0!	0.716632	#DIV/0!
Measure	2021-03-27 04:38:58	04:38:58	23.1672	94.8011	1.38774	0.514669	0.747184	0.162804	0.165225	0.1228	1.67892	1.74167	20.4829	20.7874	-0.158555	2.2977	0.730695	756.158	10.5808	29.9031	48.9362	1.3831	6.14428	#DIV/0!	0.730695	#DIV/0!
Measure	2021-03-27 04:39:58	04:39:58	23.2078	94.8012	1.38759	0.5143	0.72605	0.15812	0.16045	0.118025	1.61366	1.74235	20.4914	20.7934	-0.152574	2.2116	0.729637	727.622	10.1815	29.907	48.3257	1.37366	5.9664	#DIV/0!	0.729637	#DIV/0!
Measure	2021-03-27 04:40:58	04:40:58	23.2236	94.8027	1.3877	0.512922	0.714468	0.155553	0.157835	0.11541	1.57814	1.74266	20.4956	20.7961	-0.149868	2.17459	0.725718	714.716	10.0009	29.9101	48.0164	1.36821	5.86593	#DIV/0!	0.725718	#DIV/0!
Measure	2021-03-27 04:41:58	04:41:58	23.2544	94.7946	1.38709	0.512043	0.703177	0.153049	0.155289	0.112864	1.54268	1.7428	20.4973	20.7973	-0.148705	2.16282	0.713275	708.537	9.91445	29.9055	47.9785	1.36844	5.82562	#DIV/0!	0.713275	#DIV/0!
Measure	2021-03-27 04:42:58	04:42:58	23.1119	94.8053	1.3872	0.513433	0.704069	0.153239	0.155483	0.113058	1.54544	1.74281	20.4963	20.7964	-0.149582	2.17744	0.709752	712.668	9.97227	29.9111	47.8517	1.36736	5.83211	#DIV/0!	0.709752	#DIV/0!
Measure	2021-03-27 04:43:58	04:43:58	23.0106	94.8047	1.38532	0.515223	0.697035	0.151672	0.153881	0.111456	1.52162	1.74348	20.5035	20.8021	-0.143925	2.08272	0.730593	685.391	9.59059	29.9041	47.9387	1.35811	5.71872	#DIV/0!	0.730593	#DIV/0!
Measure	2021-03-27 04:44:58	04:44:58	23.0069	94.804	1.38508	0.512909	0.681479	0.148224	0.150367	0.107942	1.47354	1.74393	20.5092	20.8058	-0.140234	2.03154	0.725332	667.632	9.34209	29.9097	47.8392	1.34702	5.57419	#DIV/0!	0.725332	#DIV/0!
Measure	2021-03-27 04:49:01	04:49:01	23.3198	94.8053	1.38684	0.51226	0.676119	0.147035	0.149177	0.107772	1.47293	1.74367	20.506	20.8047	-0.141275	2.05253	0.717617	673.173	9.41961	29.9047	47.5675	1.36095	5.68177	#DIV/0!	0.717617	#DIV/0!
Measure	2021-03-27 04:50:01	04:50:01	23.2838	94.8064	1.3866	0.5147	0.673066	0.146351	0.148483	0.107078	1.46318	1.74376	20.506	20.8048	-0.141203	2.05343	0.712551	672.576	9.41126	29.9128	47.4095	1.36008	5.68141	#DIV/0!	0.712551	#DIV/0!
Measure	2021-03-27 04:51:01	04:51:01	23.2363	94.811	1.38575	0.513375	0.652569	0.141806	0.143857	0.102452	1.39927	1.74468	20.5172	20.814	-0.132037	1.91075	0.732315	629.081	8.80265	29.9111	46.9848	1.34497	5.53583	#DIV/0!	0.732315	#DIV/0!
Measure	2021-03-27 04:52:01	04:52:01	23.1692	94.8038	1.38615	0.512201	0.62758	0.136255	0.138207	0.0968023	1.32266	1.74551	20.526	20.8202	-0.125831	1.82472	0.724854	599.589	8.38997	29.8954	46.7945	1.33569	5.35889	#DIV/0!	0.724854	#DIV/0!
Measure	2021-03-27 04:53:01	04:53:01	23.1447	94.8081	1.38595	0.511039	0.605284	0.131308	0.133177	0.0917715	1.25386	1.74613	20.5332	20.8254	-0.120636	1.75306	0.715239	574.595	8.04023	29.9111	46.6567	1.32638	5.21471	#DIV/0!	0.715239	#DIV/0!
Measure	2021-03-27 04:54:01	04:54:01	23.1096	94.808	1.38622	0.512956	0.583605	0.126499	0.12829	0.0868846	1.18741	1.74685	20.5418	20.8325	-0.113468	1.64729	0.720827	540.717	7.56618	29.9034	46.5246	1.32066	5.11722	#DIV/0!	0.720827	#DIV/0!
Measure	2021-03-27 04:55:01	04:55:01	23.0995	94.8118	1.3865	0.513783	0.561806	0.121661	0.123377	0.081972	1.12054	1.7474	20.5479	20.8377	-0.108282	1.57581	0.711091	515.938	7.21945	29.9107	46.4886	1.31684	5.04947	#DIV/0!	0.711091	#DIV/0!
Measure	2021-03-27 04:56:01	04:56:01	23.0781	94.8158	1.38659	0.512282	0.544069	0.117724	0.119378	0.0779733	1.066	1.74791	20.5535	20.8424	-0.103625	1.50993	0.705995	493.707	6.90838	29.9078	46.4053	1.31368	4.98519	#DIV/0!	0.705995	#DIV/0!
Measure	2021-03-27 04:57:01	04:57:01	23.0722	94.8168	1.38691	0.5124	0.525957	0.113709	0.115304	0.0738986	1.01056	1.74842	20.5601	20.8484	-0.0975947	1.42075	0.711288	465.193	6.50939	29.9047	46.316	1.30946	4.93899	#DIV/0!	0.711288	#DIV/0!
Measure	2021-03-27 04:58:01	04:58:01	23.0609	94.8183	1.38564	0.514254	0.509543	0.11006	0.111597	0.070192	0.959034	1.74886	20.564	20.8511	-0.0949022	1.38641	0.691741	451.624	6.31951	29.9116	46.1279	1.30367	4.85544	#DIV/0!	0.691741	#DIV/0!
Measure	2021-03-27 04:59:01	04:59:01	23.0391	94.814	1.38621	0.514254	0.499568	0.107849	0.10935	0.0679448	0.928751	1.74907	20.5667	20.8529	-0.0930796	1.36367	0.681069	442.967	6.19838	29.9049	46.0217	1.29979	4.79488	#DIV/0!	0.681069	#DIV/0!
Measure	2021-03-27 05:03:05	05:03:05	23.015	94.812	1.38654	0.513237	0.49968	0.107903	0.109385	0.0679834	0.929647	1.74893	20.5675	20.85	-0.0959653	1.41403	0.657445	456.461	6.3872	29.9227	45.5948	1.28507	4.55138	#DIV/0!	0.657445	#DIV/0!
Measure	2021-03-27 05:04:05	05:04:05	23.0228	94.8167	1.38681	0.5161	0.521389	0.112724	0.114272	0.072871	0.99669	1.74845	20.5626	20.845	-0.100964	1.48309	0.672034	480.612	6.72514	29.914	45.5992	1.28429	4.54846	#DIV/0!	0.672034	#DIV/0!
Measure	2021-03-27 05:05:05	05:05:05	23.0131	94.812	1.38658	0.516749	0.536934	0.116166	0.11776	0.0763586	1.04422	1.74815	20.5577	20.8399	-0.106142	1.55981	0.669458	505.127	7.06817	29.9145	45.5573	1.28371	4.53524	#DIV/0!	0.669458	#DIV/0!
Measure	2021-03-27 05:06:05	05:06:05	23.0021	94.8201	1.38758	0.514131	0.553847	0.119918	0.121564	0.0801627	1.09705	1.7479	20.5547	20.8368	-0.109164	1.59947	0.685886	520.226	7.27945	29.9234	45.5966	1.28407	4.54079	#DIV/0!	0.685886	#DIV/0!
Measure	2021-03-27 05:07:05	05:07:05	23.0582	94.8164	1.38753	0.512776	0.555632	0.120316	0.121967	0.080566	1.10255	1.74799	20.556	20.8381	-0.107861	1.57539	0.699857	514.282	7.19628	29.9213	45.5629	1.28227	4.54109	#DIV/0!	0.699857	#DIV/0!
Measure	2021-03-27 05:08:05	05:08:05	23.0587	94.8233	1.38779	0.514296	0.558102	0.120858	0.122513	0.081112	1.11025	1.74794	20.5544	20.8359	-0.110114	1.61277	0.688411	524.902	7.34488	29.9374	45.3984	1.28198	4.5017	#DIV/0!	0.688411	#DIV/0!
Measure	2021-03-27 05:09:05	05:09:05	23.0387	94.8203	1.3876	0.514801	0.558271	0.120894	0.122548	0.0811461	1.1106	1.74823	20.5576	20.8387	-0.10725	1.56284	0.710629	511.632	7.15919	29.9591	45.2243	1.2771	4.47182	#DIV/0!	0.710629	#DIV/0!
Measure	2021-03-27 05:10:05	05:10:05	23.0297	94.8214	1.38679	0.51167	0.550297	0.119126	0.120749	0.0793471	1.08541	1.7485	20.5609	20.841	-0.104958	1.52888	0.709936	500.421	7.00232	29.9725	45.1712	1.27406	4.3993	#DIV/0!	0.709936	#DIV/0!
Measure	2021-03-27 05:11:05	05:11:05	23.0279	94.8192	1.38763	0.51526	0.540476	0.116944	0.118535	0.0771338	1.05578	1.74874	20.5633	20.8431	-0.102877	1.50183	0.703	490.672	6.86591	29.96	45.1018	1.27141	4.3778	#DIV/0!	0.703	#DIV/0!
Measure	2021-03-27 05:12:05	05:12:05	22.9971	94.8276	1.38714	0.515229	0.536079	0.115971	0.117546	0.0761442	1.04189	1.74883	20.5647	20.844	-0.101955	1.48896	0.699746	486.052	6.80126	29.9603	45.0025	1.26847	4.34324	#DIV/0!	0.699746	#DIV/0!
Measure	2021-03-27 05:13:05	05:13:05	23.0058	94.8278	1.38758	0.512606	0.539801	0.116794	0.118378	0.0769769	1.05361	1.74851	20.5606	20.8394	-0.106561	1.56621	0.672716	507.637	7.1033	29.9698	45.1431	1.27007	4.31703	#DIV/0!	0.672716	#DIV/0!
Measure	2021-03-27 05:14:05	05:14:05	22.9944	94.833	1.38565	0.513257	0.551876	0.119469	0.121087	0.0796856	1.08919	1.74834	20.5578	20.8362	-0.109762	1.6096	0.676684	522.251	7.30779	29.9729	44.9296	1.26473	4.28446	#DIV/0!	0.676684	#DIV/0!
Measure	2021-03-27 05:18:08	05:18:08	23.0329	94.8166	1.38631	0.513669	0.574214	0.12445	0.126123	0.0847887	1.15963	1.74785	20.5551	20.8314	-0.114581	1.67541	0.692147	545.827	7.63768	29.9708	44.6417	1.25793	4.00792	#DIV/0!	0.692147	#DIV/0!
Measure	2021-03-27 05:19:08	05:19:08	23.0419	94.8116	1.3866	0.512088	0.572256	0.124027	0.125696	0.0843612	1.15403	1.74787	20.5572	20.8337	-0.112295	1.63773	0.70465	535.308	7.49049	29.9678	44.6146	1.25792	4.0209	#DIV/0!	0.70465	#DIV/0!
Measure	2021-03-27 05:20:08	05:20:08	23.0472	94.8143	1.38636	0.511911	0.565603	0.122541	0.124189	0.0828541	1.13322	1.74814	20.5588	20.8351	-0.110884	1.61851	0.700161	528.403	7.39386	29.9724	44.5799	1.25762	4.00728	#DIV/0!	0.700161	#DIV/0!
Measure	2021-03-27 05:21:08	05:21:08	23.0644	94.812	1.3866	0.511659	0.562005	0.121749	0.123385	0.0820509	1.12243	1.74818	20.5603	20.8367	-0.109333	1.59486	0.703781	521.175	7.29274	29.9703	44.5705	1.25776	4.00699	#DIV/0!	0.703781	#DIV/0!
Measure	2021-03-27 05:22:08	05:22:08	23.1447	94.8047	1.38597	0.511091	0.568366	0.123166	0.124823	0.0834885	1.14156	1.74779	20.5566	20.8331	-0.112871	1.65011	0.691806	537.536	7.52166	29.968	44.6881	1.26239	4.02088	#DIV/0!	0.691806	#DIV/0!
Measure	2021-03-27 05:23:08	05:23:08	23.2517	94.8105	1.38641	0.512797	0.587435	0.127395	0.129121	0.0877864	1.20059	1.74712	20.5483	20.8266	-0.119365	1.74729	0.687115	568.487	7.95476	29.9722	44.8776	1.27391	4.14835	#DIV/0!	0.687115	#DIV/0!
Measure	2021-03-27 05:24:08	05:24:08	23.2833	94.8	1.3869	0.511919	0.602829	0.130822	0.132615	0.0912809	1.24865	1.74663	20.5441	20.8258	-0.120211	1.74959	0.713678	573.225	8.02107	29.9668	45.0342	1.28664	4.37508	#DIV/0!	0.713678	#DIV/0!
Measure	2021-03-27 05:25:08	05:25:08	23.3192	94.8016	1.38699	0.510215	0.610149	0.132444	0.134267	0.0929322	1.27126	1.74648	20.5419	20.8246	-0.121406	1.7643	0.720545	579.082	8.10302	29.9705	44.9695	1.28725	4.44463	#DIV/0!	0.720545	#DIV/0!
Measure	2021-03-27 05:26:08	05:26:08	23.3451	94.8166	1.38789	0.510165	0.627771	0.136343	0.138224	0.0968898	1.32621	1.74609	20.5355	20.8188	-0.127154	1.85058	0.716645	606.782	8.49062	29.9612	45.0935	1.29359	4.49829	#DIV/0!	0.716645	#DIV/0!
Measure	2021-03-27 05:27:08	05:27:08	23.3598	94.8117	1.38771	0.51065	0.640618	0.139192	0.141123	0.0997884	1.36564	1.74606	20.5348	20.8197	-0.126322	1.82527	0.748184	603.424	8.44363	29.9542	45.1822	1.29816	4.59639	#DIV/0!	0.748184	#DIV/0!
Measure	2021-03-27 05:28:08	05:28:08	23.3387	94.8187	1.38729	0.511972	0.639168	0.138863	0.140788	0.0994531	1.36066	1.74631	20.5367	20.8213	-0.124675	1.79744	0.756997	595.582	8.33389	29.9704	44.9866	1.29369	4.58283	#DIV/0!	0.756997	#DIV/0!
Measure	2021-03-27 05:29:08	05:29:08	23.1413	94.8272	1.38767	0.511055	0.646552	0.140494	0.142445	0.101111	1.38368	1.74615	20.5338	20.819	-0.127012	1.83234	0.755145	606.855	8.49164	29.9655	45.2445	1.29945	4.61816	#DIV/0!	0.755145	#DIV/0!
Measure	2021-03-27 05:33:11	05:33:11	23.0796	94.849	1.38712	0.512802	0.705308	0.153511	0.155662	0.114133	1.56105	1.74465	20.5117	20.7991	-0.14686	2.12765	0.733696	700.745	9.80543	29.9695	46.9573	1.31889	4.75367	#DIV/0!	0.733696	#DIV/0!
Measure	2021-03-27 05:34:11	05:34:11	22.9399	94.8432	1.38763	0.512037	0.729859	0.158954	0.16121	0.119681	1.63726	1.74394	20.5029	20.7939	-0.152132	2.1992	0.744481	726.343	10.1636	29.9643	46.9819	1.3284	5.00131	#DIV/0!	0.744481	#DIV/0!
Measure	2021-03-27 05:35:11	05:35:11	22.9383	94.8523	1.38731	0.514775	0.736398	0.160394	0.162674	0.121145	1.65683	1.74353	20.4966	20.7881	-0.157922	2.29351	0.722402	753.146	10.5387	29.9728	47.6827	1.33689	5.03396	#DIV/0!	0.722402	#DIV/0!
Measure	2021-03-27 05:36:11	05:36:11	22.9165	94.8507	1.38684	0.512859	0.763314	0.166366	0.168744	0.127215	1.73916	1.74305	20.491	20.784	-0.162005	2.34119	0.742851	772.913	10.8153	29.9701	47.758	1.33887	5.13775	#DIV/0!	0.742851	#DIV/0!
Measure	2021-03-27 05:37:11	05:37:11	22.9011	94.8577	1.38718	0.512429	0.767149	0.16721	0.169606	0.128077	1.75129	1.74272	20.4864	20.7799	-0.166105	2.4095	0.726827	792.151	11.0845	29.9698	48.0001	1.34388	5.17955	#DIV/0!	0.726827	#DIV/0!
Measure	2021-03-27 05:38:11	05:38:11	22.8616	94.862	1.38743	0.513023	0.705986	0.153637	0.155827	0.114298	1.56334	1.74518	20.5147	20.8071	-0.13894	1.98996	0.78561	664.261	9.29491	29.9746	47.3802	1.32529	5.08122	#DIV/0!	0.78561	#DIV/0!
Measure	2021-03-27 05:39:11	05:39:11	22.8798	94.8608	1.38721	0.515133	0.686538	0.149323	0.151446	0.109917	1.50318	1.74506	20.5133	20.8049	-0.141089	2.04279	0.735844	673.172	9.4196	29.9661	47.8737	1.3359	5.03251	#DIV/0!	0.735844	#DIV/0!
Measure	2021-03-27 05:40:11	05:40:11	23.0766	94.8604	1.38756	0.513405	0.718447	0.156393	0.158639	0.11711	1.60173	1.74412	20.5012	20.7956	-0.150391	2.1779	0.735445	717.622	10.0416	29.9725	48.3775	1.35144	5.23141	#DIV/0!	0.735445	#DIV/0!
Measure	2021-03-27 05:41:11	05:41:11	23.0148	94.8669	1.38716	0.51272	0.733992	0.15984	0.162152	0.120623	1.64914	1.74375	20.4966	20.7932	-0.152796	2.20592	0.747598	729.154	10.203	29.9656	47.8597	1.35298	5.374	#DIV/0!	0.747598	#DIV/0!
Measure	2021-03-27 05:42:11	05:42:11	22.9388	94.8589	1.38759	0.514581	0.737465	0.16062	0.162941	0.121412	1.66049	1.74376	20.498	20.7942	-0.151785	2.1863	0.759499	724.901	10.1434	29.9683	47.9932	1.3517	5.34902	#DIV/0!	0.759499	#DIV/0!
Measure	2021-03-27 05:43:11	05:43:11	22.8972	94.8539	1.38578	0.5126	0.759041	0.165414	0.167806	0.126278	1.72473	1.74295	20.4894	20.7857	-0.160255	2.31216	0.745941	763.942	10.6897	29.9749	48.2193	1.35184	5.36075	#DIV/0!	0.745941	#DIV/0!
Measure	2021-03-27 05:44:11	05:44:11	22.8724	94.8589	1.38644	0.515702	0.770343	0.167915	0.170344	0.128815	1.76025	1.74304	20.4896	20.786	-0.159973	2.29919	0.765598	763.533	10.684	29.9662	48.3839	1.35304	5.37105	#DIV/0!	0.765598	#DIV/0!
Measure	2021-03-27 05:48:14	05:48:14	22.8228	94.8677	1.38707	0.514755	0.735169	0.16015	0.162448	0.119886	1.63914	1.74398	20.4982	20.7924	-0.153648	2.22346	0.737201	732.968	10.2563	29.9676	48.1803	1.34245	5.19655	#DIV/0!	0.737201	#DIV/0!
Measure	2021-03-27 05:49:14	05:49:14	22.8109	94.8598	1.38721	0.515683	0.737109	0.160593	0.162895	0.120333	1.64547	1.74423	20.5028	20.7967	-0.14932	2.1472	0.766332	713.196	9.97965	29.9674	48.0324	1.33718	5.17596	#DIV/0!	0.766332	#DIV/0!
Measure	2021-03-27 05:50:14	05:50:14	22.7994	94.8666	1.38724	0.515626	0.72683	0.1583	0.160559	0.117997	1.61365	1.74454	20.5049	20.7975	-0.148527	2.14215	0.753288	709.119	9.9226	29.9725	47.864	1.33153	5.08839	#DIV/0!	0.753288	#DIV/0!
Measure	2021-03-27 05:51:14	05:51:14	22.8871	94.8676	1.38714	0.513098	0.730066	0.159021	0.161297	0.118735	1.62354	1.74414	20.5005	20.7939	-0.152057	2.20028	0.737878	725.455	10.1512	29.9682	48.3753	1.34481	5.14938	#DIV/0!	0.737878	#DIV/0!
Measure	2021-03-27 05:52:14	05:52:14	22.8683	94.8596	1.38711	0.511066	0.729301	0.158856	0.161144	0.118582	1.62128	1.74413	20.5011	20.7963	-0.149699	2.1598	0.750662	714.477	9.99758	29.9699	48.1473	1.3456	5.26828	#DIV/0!	0.750662	#DIV/0!
Measure	2021-03-27 05:53:14	05:53:14	22.8293	94.8633	1.38695	0.513143	0.714469	0.155563	0.157795	0.115234	1.57542	1.74488	20.5096	20.8039	-0.142058	2.03962	0.772409	678.526	9.49452	29.9727	47.9142	1.33757	5.19889	#DIV/0!	0.772409	#DIV/0!
Measure	2021-03-27 05:54:14	05:54:14	22.8054	94.8602	1.38696	0.514556	0.685565	0.149149	0.151275	0.108713	1.48642	1.74555	20.5175	20.81	-0.136006	1.95877	0.758852	649.352	9.0863	29.9663	47.8881	1.33368	5.07117	#DIV/0!	0.758852	#DIV/0!
Measure	2021-03-27 05:55:14	05:55:14	22.959	94.8717	1.38709	0.514642	0.687063	0.149477	0.151615	0.109053	1.49109	1.74509	20.5114	20.8048	-0.141193	2.04737	0.728297	673.355	9.42216	29.9716	48.4636	1.34776	5.13941	#DIV/0!	0.728297	#DIV/0!
Measure	2021-03-27 05:56:14	05:56:14	23.0947	94.8666	1.38773	0.514087	0.700091	0.152365	0.154567	0.112005	1.53197	1.74492	20.5091	20.8055	-0.140503	2.02536	0.756393	670.998	9.38919	29.9597	48.1462	1.35144	5.34158	#DIV/0!	0.756393	#DIV/0!
Measure	2021-03-27 05:57:14	05:57:14	23.1785	94.8744	1.38818	0.513386	0.670313	0.145754	0.14785	0.105289	1.44069	1.74589	20.5199	20.8151	-0.130895	1.8842	0.764614	625.562	8.7534	29.9645	47.4446	1.34272	5.25103	#DIV/0!	0.764614	#DIV/0!
Measure	2021-03-27 05:58:14	05:58:14	23.0648	94.873	1.38709	0.513398	0.668151	0.145272	0.147371	0.104809	1.43289	1.74567	20.5171	20.8135	-0.132477	1.9117	0.749535	632.219	8.84656	29.9823	47.6327	1.35488	5.33405	#DIV/0!	0.749535	#DIV/0!
Measure	2021-03-27 05:59:14	05:59:14	22.9627	94.8739	1.38716	0.515107	0.672559	0.146253	0.148375	0.105813	1.4466	1.7455	20.5155	20.8131	-0.132887	1.91513	0.755353	634.309	8.8758	29.9703	47.8331	1.35127	5.41391	#DIV/0!	0.755353	#DIV/0!
Measure	2021-03-27 06:03:17	06:03:17	23.2921	94.8731	1.38739	0.516172	0.65829	0.143087	0.145161	0.102477	1.40124	1.74592	20.5194	20.8168	-0.129188	1.86358	0.751908	616.683	8.62916	30.0068	47.4205	1.35621	5.36785	#DIV/0!	0.751908	#DIV/0!
Measure	2021-03-27 06:04:17	06:04:17	23.2971	94.8758	1.38712	0.512529	0.650399	0.141344	0.143394	0.100709	1.3768	1.74613	20.5229	20.8205	-0.125487	1.80559	0.762522	599.138	8.38365	30.0239	47.289	1.35436	5.37199	#DIV/0!	0.762522	#DIV/0!
Measure	2021-03-27 06:05:17	06:05:17	23.2625	94.8834	1.38721	0.510711	0.637269	0.138422	0.140421	0.0977366	1.33631	1.74638	20.5247	20.8211	-0.124929	1.80694	0.739543	596.024	8.34009	30.0337	47.1012	1.34939	5.29218	#DIV/0!	0.739543	#DIV/0!
Measure	2021-03-27 06:06:17	06:06:17	23.162	94.8803	1.38796	0.510666	0.63813	0.138614	0.140622	0.0979371	1.3397	1.74613	20.5217	20.8191	-0.126933	1.8418	0.727389	605.601	8.47409	30.0269	47.4755	1.35727	5.35887	#DIV/0!	0.727389	#DIV/0!
Measure	2021-03-27 06:07:17	06:07:17	23.1179	94.8854	1.38822	0.510299	0.62672	0.136077	0.138037	0.0953523	1.30471	1.74681	20.529	20.8247	-0.121302	1.75416	0.743776	579.253	8.10541	30.0312	47.351	1.34552	5.24862	#DIV/0!	0.743776	#DIV/0!
Measure	2021-03-27 06:08:17	06:08:17	23.2207	94.886	1.38783	0.511616	0.629035	0.136588	0.13855	0.0958651	1.31139	1.74657	20.5258	20.8206	-0.125367	1.82224	0.719654	597.963	8.36721	30.0325	47.3931	1.34314	5.18814	#DIV/0!	0.719654	#DIV/0!
Measure	2021-03-27 06:09:17	06:09:17	23.2044	94.8841	1.38747	0.513775	0.629928	0.136792	0.138759	0.096074	1.31388	1.74642	20.5249	20.8201	-0.125923	1.8306	0.717729	600.403	8.40136	30.0312	47.2758	1.34816	5.20926	#DIV/0!	0.717729	#DIV/0!
Measure	2021-03-27 06:10:17	06:10:17	23.2719	94.8888	1.38601	0.514443	0.625815	0.135872	0.137825	0.0951401	1.29976	1.74678	20.5281	20.8231	-0.122894	1.77972	0.73032	585.637	8.19474	30.0354	47.2099	1.34496	5.19427	#DIV/0!	0.73032	#DIV/0!
Measure	2021-03-27 06:11:17	06:11:17	23.2776	94.8863	1.38678	0.511831	0.624162	0.135507	0.137465	0.09478	1.29546	1.74661	20.5262	20.8228	-0.12316	1.78647	0.725149	587.067	8.21474	30.0192	47.21	1.35045	5.30396	#DIV/0!	0.725149	#DIV/0!
Measure	2021-03-27 06:12:17	06:12:17	23.3081	94.8917	1.38706	0.510971	0.616331	0.133764	0.135688	0.0930031	1.27152	1.7471	20.5311	20.8265	-0.119529	1.73058	0.734736	570.125	7.97767	30.0335	46.9093	1.34231	5.21515	#DIV/0!	0.734736	#DIV/0!
Measure	2021-03-27 06:13:17	06:13:17	23.3331	94.8935	1.38619	0.51382	0.604622	0.131156	0.133036	0.090351	1.23454	1.74744	20.5336	20.8279	-0.118082	1.71418	0.720192	562.582	7.87213	30.0307	46.8162	1.34212	5.13912	#DIV/0!	0.720192	#DIV/0!
Measure	2021-03-27 06:14:17	06:14:17	23.4013	94.9018	1.38763	0.516052	0.604492	0.131125	0.133011	0.0903264	1.23541	1.74738	20.5325	20.8279	-0.118119	1.7166	0.719687	563.301	7.88219	30.0264	46.9889	1.3491	5.21654	#DIV/0!	0.719687	#DIV/0!
Measure	2021-03-27 06:18:21	06:18:21	23.3295	94.9603	1.38832	0.515236	0.59479	0.12899	0.130842	0.0883857	1.20952	1.74905	20.5378	20.8327	-0.113334	1.64168	0.736757	541.122	7.57184	30.0272	46.6332	1.34448	5.13891	#DIV/0!	0.736757	#DIV/0!
Measure	2021-03-27 06:19:21	06:19:21	23.366	94.9594	1.38826	0.51553	0.5956	0.129168	0.131025	0.0885686	1.21196	1.74898	20.5368	20.8319	-0.114062	1.65354	0.732945	544.489	7.61897	30.0292	46.802	1.34345	5.15452	#DIV/0!	0.732945	#DIV/0!
Measure	2021-03-27 06:20:21	06:20:21	23.3284	94.9628	1.38939	0.517532	0.59851	0.129814	0.131683	0.089227	1.22193	1.74884	20.5352	20.8309	-0.115089	1.67025	0.731585	549.795	7.6932	30.0345	46.8473	1.34771	5.19559	#DIV/0!	0.731585	#DIV/0!
Measure	2021-03-27 06:21:21	06:21:21	23.2793	94.96	1.38862	0.51568	0.587058	0.127274	0.129096	0.0866399	1.18597	1.74971	20.5455	20.8396	-0.106382	1.52804	0.776139	508.826	7.11993	30.0245	46.5312	1.33558	5.08383	#DIV/0!	0.776139	#DIV/0!
Measure	2021-03-27 06:22:21	06:22:21	23.2494	94.9665	1.38852	0.51313	0.565543	0.122494	0.124232	0.0817763	1.11943	1.75028	20.5511	20.8427	-0.103252	1.49156	0.750509	493.4	6.90408	30.0344	46.245	1.32344	4.90788	#DIV/0!	0.750509	#DIV/0!
Measure	2021-03-27 06:23:21	06:23:21	23.2061	94.9642	1.38896	0.512894	0.544688	0.11787	0.119531	0.0770749	1.05551	1.75083	20.5581	20.8478	-0.0981959	1.42164	0.742458	469.288	6.56668	30.0338	46.0579	1.31571	4.77985	#DIV/0!	0.742458	#DIV/0!
Measure	2021-03-27 06:24:21	06:24:21	23.2059	94.9677	1.38929	0.514009	0.523365	0.113133	0.114717	0.0722605	0.989896	1.75155	20.5653	20.8532	-0.0927785	1.34569	0.735604	443.425	6.20478	30.026	45.9106	1.30808	4.65252	#DIV/0!	0.735604	#DIV/0!
Measure	2021-03-27 06:25:21	06:25:21	23.1802	94.9715	1.38924	0.514467	0.509249	0.109998	0.11153	0.0690741	0.946269	1.75197	20.5696	20.8562	-0.0897876	1.30547	0.724851	428.966	6.00246	30.0352	45.7524	1.30355	4.56068	#DIV/0!	0.724851	#DIV/0!
Measure	2021-03-27 06:26:21	06:26:21	23.1629	94.9738	1.38966	0.51573	0.497309	0.107348	0.108842	0.0663859	0.909736	1.75233	20.5738	20.86	-0.0859498	1.24911	0.72831	410.817	5.74851	30.0264	45.7578	1.30168	4.53739	#DIV/0!	0.72831	#DIV/0!
Measure	2021-03-27 06:27:21	06:27:21	23.1615	94.9811	1.38919	0.514745	0.488062	0.10529	0.106749	0.0642929	0.880794	1.75267	20.5764	20.8615	-0.0845085	1.23137	0.715297	403.609	5.64764	30.034	45.6374	1.29691	4.4566	#DIV/0!	0.715297	#DIV/0!
Measure	2021-03-27 06:28:21	06:28:21	23.1716	94.978	1.38957	0.511987	0.478598	0.103189	0.104615	0.0621593	0.851823	1.75296	20.5794	20.8639	-0.0820724	1.19726	0.711479	392.036	5.4857	30.0304	45.545	1.29417	4.4182	#DIV/0!	0.711479	#DIV/0!
Measure	2021-03-27 06:29:21	06:29:21	23.1836	94.9828	1.38912	0.510481	0.480668	0.103644	0.105075	0.0626191	0.857838	1.75275	20.5762	20.8604	-0.0856088	1.25652	0.68271	408.339	5.71384	30.0263	45.4485	1.29222	4.39224	#DIV/0!	0.68271	#DIV/0!
Measure	2021-03-27 06:33:25	06:33:25	23.1996	94.9818	1.38879	0.512698	0.521441	0.112732	0.11428	0.0715517	0.980061	1.75196	20.567	20.8494	-0.0966301	1.4149	0.692673	461.018	6.45096	30.0266	45.136	1.28486	5.19169	#DIV/0!	0.692673	#DIV/0!
Measure	2021-03-27 06:34:25	06:34:25	23.2038	94.9869	1.38919	0.514698	0.521399	0.112719	0.114263	0.0715351	0.980142	1.75212	20.5682	20.85	-0.0959891	1.40428	0.697966	458.197	6.41149	30.0268	45.0237	1.28231	5.15389	#DIV/0!	0.697966	#DIV/0!
Measure	2021-03-27 06:35:25	06:35:25	23.1918	94.9849	1.38943	0.515833	0.52162	0.112765	0.114305	0.0715773	0.980925	1.75217	20.5682	20.8492	-0.0967983	1.41846	0.691541	462.042	6.46529	30.0352	44.9312	1.27999	5.10115	#DIV/0!	0.691541	#DIV/0!
Measure	2021-03-27 06:36:25	06:36:25	23.1799	94.989	1.38853	0.515981	0.525487	0.113622	0.115172	0.0724442	0.992164	1.75195	20.5655	20.8461	-0.0999239	1.46859	0.675591	476.36	6.66563	30.03	44.8813	1.27765	5.06865	#DIV/0!	0.675591	#DIV/0!
Measure	2021-03-27 06:37:25	06:37:25	23.185	94.9797	1.38872	0.513767	0.534348	0.115591	0.117166	0.0744384	1.01964	1.75175	20.5637	20.8439	-0.102106	1.4994	0.680031	486.924	6.81346	30.0281	44.8556	1.276	5.04914	#DIV/0!	0.680031	#DIV/0!
Measure	2021-03-27 06:38:25	06:38:25	23.1751	94.9869	1.38893	0.511709	0.537896	0.116382	0.117964	0.075236	1.03076	1.75166	20.5632	20.8427	-0.103291	1.51732	0.679328	492.653	6.89362	30.0316	44.6984	1.27191	5.00169	#DIV/0!	0.679328	#DIV/0!
Measure	2021-03-27 06:39:25	06:39:25	23.1795	94.9856	1.38901	0.511974	0.540934	0.117054	0.118639	0.0759109	1.04011	1.75163	20.5625	20.8409	-0.105144	1.54717	0.672268	501.408	7.01613	30.0263	44.5853	1.26794	4.92815	#DIV/0!	0.672268	#DIV/0!
Measure	2021-03-27 06:40:25	06:40:25	23.1818	94.989	1.38973	0.512882	0.546059	0.118187	0.119784	0.077056	1.05638	1.75174	20.563	20.8409	-0.105121	1.54344	0.684433	501.81	7.02176	30.034	44.4627	1.26479	4.89777	#DIV/0!	0.684433	#DIV/0!
Measure	2021-03-27 06:41:25	06:41:25	23.1799	94.9866	1.38962	0.514618	0.541069	0.117079	0.118659	0.075931	1.0409	1.75189	20.5647	20.8422	-0.103796	1.52445	0.682803	495.422	6.93238	30.0212	44.4484	1.26455	4.86884	#DIV/0!	0.682803	#DIV/0!
Measure	2021-03-27 06:42:25	06:42:25	23.1184	94.983	1.38943	0.514937	0.54436	0.117814	0.119403	0.0766749	1.05096	1.75167	20.5629	20.8402	-0.105813	1.55654	0.675187	504.834	7.06407	30.0354	44.3744	1.26231	4.85983	#DIV/0!	0.675187	#DIV/0!
Measure	2021-03-27 06:43:25	06:43:25	23.098	94.9896	1.3893	0.512963	0.54241	0.117377	0.118956	0.0762284	1.04477	1.75196	20.5656	20.8424	-0.103636	1.52029	0.687217	494.647	6.92153	30.034	44.4409	1.25951	4.81912	#DIV/0!	0.687217	#DIV/0!
Measure	2021-03-27 06:44:25	06:44:25	23.0835	94.9897	1.38948	0.516501	0.534091	0.115535	0.117086	0.0743576	1.01932	1.75229	20.5702	20.8463	-0.0997431	1.45983	0.698243	476.356	6.66558	30.0266	44.3716	1.256	4.76795	#DIV/0!	0.698243	#DIV/0!
Measure	2021-03-27 06:48:29	06:48:29	23.0583	95.0025	1.38937	0.514692	0.536097	0.11597	0.117513	0.0761048	1.0433	1.75256	20.5702	20.844	-0.101998	1.49263	0.69897	487.152	6.81666	30.0287	44.0806	1.24617	5.17737	#DIV/0!	0.69897	#DIV/0!
Measure	2021-03-27 06:49:29	06:49:29	23.0709	95.0002	1.38915	0.513723	0.536044	0.115957	0.117498	0.0760899	1.04294	1.75252	20.5695	20.8429	-0.103061	1.51091	0.690271	491.992	6.88437	30.0268	44.0965	1.24522	5.15525	#DIV/0!	0.690271	#DIV/0!
Measure	2021-03-27 06:50:29	06:50:29	23.0589	95.0118	1.38911	0.515273	0.540199	0.116873	0.118424	0.0770161	1.05563	1.75256	20.5691	20.8421	-0.103909	1.52224	0.693475	496.097	6.94182	30.032	44.0419	1.24463	5.12762	#DIV/0!	0.693475	#DIV/0!
Measure	2021-03-27 06:51:29	06:51:29	23.0587	95.0123	1.38944	0.512868	0.542693	0.117417	0.118973	0.0775653	1.06342	1.75254	20.5673	20.8399	-0.106131	1.55918	0.682038	506.608	7.0889	30.0161	44.0002	1.24255	5.10195	#DIV/0!	0.682038	#DIV/0!
Measure	2021-03-27 06:52:29	06:52:29	23.1425	95.0119	1.38925	0.513515	0.56357	0.122053	0.123673	0.0822652	1.12769	1.75209	20.5626	20.8356	-0.110402	1.61594	0.697856	527.241	7.37762	30.0344	44.0747	1.24464	5.13492	#DIV/0!	0.697856	#DIV/0!
Measure	2021-03-27 06:53:29	06:53:29	23.1818	95.0134	1.38919	0.516233	0.558963	0.121032	0.122638	0.0812303	1.11347	1.75235	20.5659	20.8389	-0.107098	1.56231	0.712706	511.736	7.16066	30.0293	43.8619	1.24491	5.13034	#DIV/0!	0.712706	#DIV/0!
Measure	2021-03-27 06:54:29	06:54:29	23.1799	95.0094	1.38914	0.515488	0.551996	0.119483	0.12107	0.0796615	1.09193	1.75258	20.5681	20.8412	-0.104845	1.52889	0.714198	500.983	7.01019	30.0262	43.7585	1.24493	5.13255	#DIV/0!	0.714198	#DIV/0!
Measure	2021-03-27 06:55:29	06:55:29	23.1955	95.0065	1.38982	0.513245	0.543295	0.117557	0.119114	0.0777056	1.06568	1.7528	20.5714	20.8438	-0.10222	1.49124	0.714625	488.702	6.83834	30.0323	43.5529	1.23894	5.08846	#DIV/0!	0.714625	#DIV/0!
Measure	2021-03-27 06:56:29	06:56:29	23.2003	95.0178	1.38949	0.514545	0.532651	0.11519	0.116711	0.075303	1.03252	1.75317	20.5747	20.8464	-0.0996322	1.45479	0.709738	476.146	6.66265	30.0333	43.5044	1.23873	5.03369	#DIV/0!	0.709738	#DIV/0!
Measure	2021-03-27 06:57:29	06:57:29	23.2003	95.0177	1.38903	0.514803	0.523566	0.113174	0.114668	0.0732595	1.00417	1.75344	20.5778	20.8494	-0.0966417	1.40987	0.712242	461.748	6.46118	30.0351	43.3959	1.236	5.02248	#DIV/0!	0.712242	#DIV/0!
Measure	2021-03-27 06:58:29	06:58:29	23.2035	95.0226	1.38969	0.513294	0.517048	0.111721	0.113191	0.071783	0.984441	1.75385	20.5812	20.8521	-0.0939247	1.36882	0.719192	449.118	6.28444	30.0309	43.2642	1.23225	4.97552	#DIV/0!	0.719192	#DIV/0!
Measure	2021-03-27 06:59:29	06:59:29	23.1902	95.0188	1.39017	0.511902	0.511617	0.110518	0.11197	0.0705623	0.96805	1.75389	20.5821	20.8525	-0.0934556	1.36562	0.708872	446.86	6.25285	30.0264	43.2428	1.23188	4.94838	#DIV/0!	0.708872	#DIV/0!
Measure	2021-03-27 07:03:32	07:03:32	23.1974	95.0292	1.3902	0.513143	0.511689	0.110562	0.112005	0.0705351	0.967774	1.7541	20.584	20.8528	-0.093219	1.36174	0.710687	445.804	6.23807	30.0286	43.0707	1.22514	5.17599	#DIV/0!	0.710687	#DIV/0!
Measure	2021-03-27 07:04:32	07:04:32	23.1985	95.0287	1.38992	0.514327	0.50756	0.109639	0.111068	0.0695973	0.954741	1.75428	20.5849	20.8531	-0.0928667	1.35881	0.702629	443.905	6.2115	30.0342	42.9012	1.22169	5.13223	#DIV/0!	0.702629	#DIV/0!
Measure	2021-03-27 07:05:32	07:05:32	23.1932	95.036	1.38961	0.51237	0.506968	0.109505	0.110931	0.0694605	0.95266	1.7544	20.5858	20.8539	-0.0921193	1.34604	0.707748	440.324	6.16139	30.0352	42.8977	1.22167	5.12089	#DIV/0!	0.707748	#DIV/0!
Measure	2021-03-27 07:06:32	07:06:32	23.1935	95.0361	1.38983	0.512067	0.506717	0.109448	0.110872	0.0694014	0.952	1.75436	20.5851	20.8529	-0.0931252	1.36394	0.697977	445.036	6.22733	30.0163	42.8165	1.21897	5.10563	#DIV/0!	0.697977	#DIV/0!
Measure	2021-03-27 07:07:32	07:07:32	23.185	95.0328	1.39053	0.513118	0.506785	0.10946	0.11088	0.0694095	0.952633	1.75449	20.5862	20.8531	-0.092876	1.36033	0.700297	444.127	6.21461	30.0238	42.686	1.21528	5.05229	#DIV/0!	0.700297	#DIV/0!
Measure	2021-03-27 07:08:32	07:08:32	23.1951	95.0358	1.38963	0.514397	0.506854	0.109478	0.110896	0.0694257	0.952251	1.75443	20.5858	20.8525	-0.0934961	1.37018	0.694984	446.718	6.25087	30.0267	42.7136	1.21544	5.0287	#DIV/0!	0.694984	#DIV/0!
Measure	2021-03-27 07:09:32	07:09:32	23.201	95.0421	1.38836	0.515312	0.51134	0.110467	0.111898	0.0704275	0.965108	1.7544	20.5843	20.851	-0.0950396	1.39205	0.693302	453.647	6.34782	30.0281	42.6824	1.21529	5.02325	#DIV/0!	0.693302	#DIV/0!
Measure	2021-03-27 07:10:32	07:10:32	23.2091	95.0468	1.38779	0.514556	0.516737	0.111662	0.113105	0.0716345	0.981277	1.75439	20.5838	20.8498	-0.0962313	1.40779	0.697034	459.229	6.42592	30.0344	42.5431	1.21176	4.97946	#DIV/0!	0.697034	#DIV/0!
Measure	2021-03-27 07:11:32	07:11:32	23.1971	95.0484	1.38835	0.513523	0.51653	0.111613	0.113055	0.0715843	0.980982	1.7544	20.5833	20.8492	-0.0967856	1.41815	0.691733	461.964	6.4642	30.0259	42.5377	1.21219	4.97461	#DIV/0!	0.691733	#DIV/0!
Measure	2021-03-27 07:12:32	07:12:32	23.2038	95.0439	1.38799	0.515522	0.516745	0.111655	0.113097	0.0716264	0.981313	1.75448	20.5833	20.849	-0.0969597	1.42066	0.690744	462.661	6.47395	30.0334	42.5491	1.21165	4.96545	#DIV/0!	0.690744	#DIV/0!
Measure	2021-03-27 07:13:32	07:13:32	23.1967	95.0505	1.38857	0.516735	0.518337	0.112011	0.113456	0.0719858	0.98667	1.7545	20.584	20.8496	-0.0964183	1.41058	0.699478	460.435	6.4428	30.0392	42.4383	1.20898	4.95368	#DIV/0!	0.699478	#DIV/0!
Measure	2021-03-27 07:14:32	07:14:32	23.1831	95.0524	1.38987	0.515211	0.525545	0.113605	0.115068	0.0735972	1.00972	1.75447	20.5827	20.8477	-0.0983185	1.43905	0.701658	469.998	6.57661	30.043	42.3989	1.20734	4.92285	#DIV/0!	0.701658	#DIV/0!
Measure	2021-03-27 07:18:36	07:18:36	23.1788	95.0454	1.39104	0.514812	0.521456	0.112737	0.114175	0.0728161	0.999964	1.75473	20.5854	20.8479	-0.0980565	1.43873	0.695031	469.075	6.56371	30.0908	41.9898	1.19575	5.03806	#DIV/0!	0.695031	#DIV/0!
Measure	2021-03-27 07:19:36	07:19:36	23.1861	95.0539	1.39045	0.515792	0.523993	0.113301	0.114745	0.0733861	1.00738	1.7547	20.5854	20.8476	-0.0983725	1.44156	0.698815	470.465	6.58316	30.0892	42.0367	1.19573	5.01491	#DIV/0!	0.698815	#DIV/0!
Measure	2021-03-27 07:20:36	07:20:36	23.2224	95.0579	1.39017	0.517016	0.532702	0.11523	0.116699	0.0753401	1.03397	1.75421	20.579	20.8413	-0.104732	1.54459	0.669411	500.193	6.99913	30.0949	42.164	1.19988	5.02086	#DIV/0!	0.669411	#DIV/0!
Measure	2021-03-27 07:21:36	07:21:36	23.2742	95.0626	1.39062	0.51793	0.576125	0.12486	0.126459	0.0851006	1.16826	1.75347	20.5694	20.8327	-0.113257	1.65755	0.704811	541.809	7.58146	30.0873	42.1558	1.20228	5.10407	#DIV/0!	0.704811	#DIV/0!
Measure	2021-03-27 07:22:36	07:22:36	23.2853	95.0655	1.39022	0.516422	0.595799	0.129217	0.130872	0.0895131	1.22847	1.75299	20.5623	20.8257	-0.120347	1.76414	0.696359	575.369	8.05106	30.0965	42.0732	1.20368	5.10413	#DIV/0!	0.696359	#DIV/0!
Measure	2021-03-27 07:23:36	07:23:36	23.2875	95.0649	1.39087	0.517866	0.644974	0.140129	0.141939	0.10058	1.38087	1.75182	20.5488	20.8142	-0.131815	1.92369	0.717824	630.951	8.82881	30.0888	42.4656	1.21572	5.25315	#DIV/0!	0.717824	#DIV/0!
Measure	2021-03-27 07:24:36	07:24:36	23.3309	95.0723	1.39126	0.515537	0.65627	0.142631	0.14448	0.103121	1.41611	1.75174	20.5473	20.8135	-0.132477	1.92641	0.735104	634.698	8.88125	30.0887	42.5343	1.21785	5.31519	#DIV/0!	0.735104	#DIV/0!
Measure	2021-03-27 07:25:36	07:25:36	23.338	95.0634	1.39027	0.515571	0.686177	0.149262	0.151217	0.109858	1.50735	1.75067	20.5341	20.8029	-0.143095	2.08461	0.723085	684.671	9.58051	30.097	42.9549	1.23312	5.4949	#DIV/0!	0.723085	#DIV/0!
Measure	2021-03-27 07:26:36	07:26:36	23.2476	95.0677	1.39111	0.515218	0.712647	0.155146	0.157189	0.115831	1.59015	1.74998	20.5274	20.7978	-0.148216	2.15292	0.738602	709.974	9.93457	30.0774	43.1405	1.23898	5.60488	#DIV/0!	0.738602	#DIV/0!
Measure	2021-03-27 07:27:36	07:27:36	23.1035	95.0668	1.39088	0.513181	0.729704	0.158925	0.161025	0.119667	1.6425	1.74982	20.5249	20.7961	-0.149853	2.16695	0.757979	718.201	10.0497	30.0948	43.4111	1.23997	5.66473	#DIV/0!	0.757979	#DIV/0!
Measure	2021-03-27 07:28:36	07:28:36	23.0693	95.0663	1.39097	0.512559	0.730697	0.159141	0.161241	0.119882	1.64559	1.74981	20.5242	20.795	-0.151029	2.18678	0.752518	723.749	10.1273	30.0941	43.6663	1.23645	5.63782	#DIV/0!	0.752518	#DIV/0!
Measure	2021-03-27 07:29:36	07:29:36	23.1336	95.0716	1.39204	0.514662	0.74844	0.163077	0.165216	0.123858	1.70161	1.74967	20.5225	20.7917	-0.154265	2.2304	0.762918	740.176	10.3572	30.0883	43.3757	1.22568	5.53881	#DIV/0!	0.762918	#DIV/0!
Measure	2021-03-27 07:33:40	07:33:40	23.2993	95.0927	1.39235	0.5146	0.622784	0.135198	0.136922	0.0954604	1.31222	1.75358	20.5625	20.8247	-0.121271	1.76133	0.745017	581.806	8.14114	30.0884	41.8306	1.19403	5.21596	#DIV/0!	0.745017	#DIV/0!
Measure	2021-03-27 07:34:40	07:34:40	23.3053	95.098	1.39271	0.516393	0.594699	0.128963	0.130599	0.0891372	1.2257	1.75452	20.5729	20.8339	-0.11206	1.62468	0.754427	537.98	7.52787	30.0891	41.5159	1.18954	5.12717	#DIV/0!	0.754427	#DIV/0!
Measure	2021-03-27 07:35:40	07:35:40	23.3158	95.1076	1.39215	0.513679	0.57764	0.125168	0.126753	0.0852911	1.17236	1.75502	20.5771	20.8376	-0.108406	1.57454	0.744575	520.047	7.27695	30.0943	41.48	1.18894	5.08949	#DIV/0!	0.744575	#DIV/0!
Measure	2021-03-27 07:36:40	07:36:40	23.292	95.1023	1.39272	0.515703	0.560846	0.121442	0.122976	0.081514	1.12094	1.75556	20.5832	20.8433	-0.102716	1.48999	0.752315	493.111	6.90004	30.0782	41.3524	1.18604	5.05384	#DIV/0!	0.752315	#DIV/0!
Measure	2021-03-27 07:37:40	07:37:40	23.25	95.1013	1.38973	0.51746	0.539454	0.116693	0.118163	0.0767015	1.05254	1.75621	20.5904	20.8498	-0.0961643	1.39061	0.756892	460.765	6.44742	30.0958	41.186	1.17956	4.99523	#DIV/0!	0.756892	#DIV/0!
Measure	2021-03-27 07:38:40	07:38:40	23.2291	95.103	1.39002	0.515059	0.520851	0.112565	0.113979	0.072517	0.995363	1.7567	20.5959	20.8546	-0.0914325	1.324	0.751783	438.117	6.13051	30.0892	41.2856	1.17942	4.93899	#DIV/0!	0.751783	#DIV/0!
Measure	2021-03-27 07:39:40	07:39:40	23.2009	95.1103	1.39013	0.513721	0.511428	0.110474	0.111858	0.0703964	0.966357	1.75696	20.5988	20.8569	-0.0891259	1.2918	0.748069	427.049	5.97564	30.0877	41.2226	1.17614	4.89956	#DIV/0!	0.748069	#DIV/0!
Measure	2021-03-27 07:40:40	07:40:40	23.1979	95.1137	1.39033	0.51514	0.506967	0.109473	0.110841	0.0693792	0.952543	1.7571	20.5982	20.8557	-0.0902925	1.316	0.723818	432.31	6.04926	30.095	41.1937	1.17331	4.86247	#DIV/0!	0.723818	#DIV/0!
Measure	2021-03-27 07:41:40	07:41:40	23.194	95.1074	1.39097	0.513749	0.506756	0.109436	0.110801	0.0693392	0.952454	1.75702	20.5992	20.8561	-0.0898515	1.30911	0.727557	430.468	6.02348	30.0899	41.0811	1.1699	4.82934	#DIV/0!	0.727557	#DIV/0!
Measure	2021-03-27 07:42:40	07:42:40	23.1901	95.1124	1.39088	0.516246	0.512833	0.110783	0.112161	0.0706994	0.971098	1.75687	20.5972	20.8536	-0.0924411	1.34912	0.719802	442.725	6.19499	30.0963	41.0601	1.16902	4.78833	#DIV/0!	0.719802	#DIV/0!
Measure	2021-03-27 07:43:40	07:43:40	23.1784	95.1129	1.39105	0.513294	0.516644	0.111629	0.113019	0.0715574	0.983003	1.7568	20.5967	20.8531	-0.0928978	1.35409	0.725952	445.07	6.22781	30.0895	41.0888	1.16956	4.79531	#DIV/0!	0.725952	#DIV/0!
Measure	2021-03-27 07:44:40	07:44:40	23.1871	95.1063	1.39096	0.514724	0.516646	0.111631	0.113018	0.0715557	0.982951	1.75685	20.5974	20.8532	-0.0927821	1.35204	0.727011	444.522	6.22013	30.0934	40.996	1.1661	4.75401	#DIV/0!	0.727011	#DIV/0!
Measure	2021-03-27 07:48:44	07:48:44	23.2084	95.1162	1.39186	0.516331	0.538398	0.116492	0.117929	0.0765724	1.05265	1.75673	20.5953	20.8494	-0.096586	1.4009	0.751406	463.518	6.48594	30.0918	40.7134	1.15904	4.72911	#DIV/0!	0.751406	#DIV/0!
Measure	2021-03-27 07:49:44	07:49:44	23.2259	95.1205	1.39162	0.516718	0.524663	0.113436	0.114832	0.0734757	1.00992	1.75711	20.5984	20.8519	-0.0941014	1.36878	0.737828	451.294	6.3149	30.0938	40.5691	1.15605	4.68591	#DIV/0!	0.737828	#DIV/0!
Measure	2021-03-27 07:50:44	07:50:44	23.2357	95.1241	1.39043	0.517157	0.511527	0.110515	0.111874	0.0705172	0.968436	1.75753	20.602	20.8554	-0.0906274	1.31803	0.734762	434.214	6.0759	30.0959	40.5243	1.15599	4.67072	#DIV/0!	0.734762	#DIV/0!
Measure	2021-03-27 07:51:44	07:51:44	23.2419	95.1308	1.39114	0.51436	0.506877	0.109481	0.110828	0.0694712	0.954548	1.75758	20.6021	20.8556	-0.0904312	1.3191	0.723637	433.308	6.06322	30.0947	40.4491	1.15453	4.67432	#DIV/0!	0.723637	#DIV/0!
Measure	2021-03-27 07:52:44	07:52:44	23.2475	95.1301	1.39123	0.516396	0.504689	0.108991	0.110328	0.0689714	0.947784	1.75794	20.6055	20.8583	-0.0876913	1.2734	0.744292	420.555	5.88476	30.0967	40.3698	1.1527	4.62961	#DIV/0!	0.744292	#DIV/0!
Measure	2021-03-27 07:53:44	07:53:44	23.2399	95.1409	1.3909	0.517193	0.496067	0.107073	0.108383	0.0670265	0.920863	1.7582	20.6075	20.8597	-0.0862655	1.25544	0.733496	413.46	5.78549	30.09	40.2605	1.14996	4.58971	#DIV/0!	0.733496	#DIV/0!
Measure	2021-03-27 07:54:44	07:54:44	23.2319	95.1446	1.39084	0.514875	0.492263	0.106225	0.107524	0.066167	0.909024	1.75836	20.6086	20.8607	-0.0853092	1.24191	0.731957	408.839	5.72082	30.0964	40.2668	1.14962	4.57696	#DIV/0!	0.731957	#DIV/0!
Measure	2021-03-27 07:55:44	07:55:44	23.2303	95.1486	1.39097	0.513636	0.501428	0.108251	0.109575	0.0682179	0.937279	1.75821	20.6055	20.8575	-0.0885151	1.29028	0.726414	424.15	5.93507	30.0961	40.285	1.14958	4.57438	#DIV/0!	0.726414	#DIV/0!
Measure	2021-03-27 07:56:44	07:56:44	23.2261	95.1467	1.39169	0.515251	0.506724	0.109422	0.110758	0.0694013	0.954062	1.7583	20.6059	20.8575	-0.0884704	1.28588	0.741951	424.418	5.93882	30.0791	40.1893	1.14674	4.55567	#DIV/0!	0.741951	#DIV/0!
Measure	2021-03-27 07:57:44	07:57:44	23.236	95.1508	1.39057	0.515733	0.508533	0.109819	0.111158	0.0698012	0.95879	1.75823	20.6043	20.8555	-0.0904877	1.31847	0.727198	433.505	6.06598	30.0963	40.1549	1.14547	4.52415	#DIV/0!	0.727198	#DIV/0!
Measure	2021-03-27 07:58:44	07:58:44	23.2475	95.1487	1.39109	0.513597	0.519166	0.112178	0.113546	0.0721891	0.991961	1.75793	20.6008	20.852	-0.0939957	1.37126	0.723393	450.414	6.30258	30.0885	40.1722	1.14665	4.53043	#DIV/0!	0.723393	#DIV/0!
Measure	2021-03-27 07:59:44	07:59:44	23.2399	95.147	1.39091	0.515832	0.526369	0.113781	0.115169	0.073812	1.01414	1.75783	20.6007	20.852	-0.094019	1.36557	0.74265	450.802	6.30802	30.0906	40.1353	1.14639	4.52931	#DIV/0!	0.74265	#DIV/0!
Measure	2021-03-27 08:03:47	08:03:47	23.2275	95.1466	1.3911	0.516335	0.53382	0.115473	0.116876	0.0754546	1.03689	1.75779	20.5979	20.8482	-0.0977902	1.42541	0.727432	468.695	6.55838	30.0912	40.0417	1.14243	4.59076	#DIV/0!	0.727432	#DIV/0!
Measure	2021-03-27 08:04:47	08:04:47	23.2227	95.1479	1.39051	0.517312	0.536153	0.115987	0.117397	0.0759751	1.0436	1.75784	20.5979	20.8482	-0.0977974	1.42303	0.733364	468.635	6.55754	30.0923	40.0102	1.14144	4.59053	#DIV/0!	0.733364	#DIV/0!
Measure	2021-03-27 08:05:47	08:05:47	23.2011	95.1408	1.39055	0.517325	0.536288	0.116024	0.117431	0.0760093	1.04413	1.75779	20.5986	20.8483	-0.097674	1.42084	0.734868	468.099	6.55005	30.0954	39.9614	1.13971	4.55308	#DIV/0!	0.734868	#DIV/0!
Measure	2021-03-27 08:06:47	08:06:47	23.2036	95.1491	1.39053	0.517393	0.540279	0.11691	0.118328	0.0769066	1.05643	1.7576	20.5964	20.8462	-0.0997847	1.45424	0.726452	478.05	6.68929	30.0875	40.0279	1.14012	4.55528	#DIV/0!	0.726452	#DIV/0!
Measure	2021-03-27 08:07:47	08:07:47	23.2174	95.1498	1.39063	0.516839	0.541176	0.117104	0.118524	0.0771021	1.05919	1.75754	20.5949	20.8445	-0.101499	1.48343	0.714015	486.063	6.80141	30.0949	40.001	1.13953	4.54712	#DIV/0!	0.714015	#DIV/0!
Measure	2021-03-27 08:08:47	08:08:47	23.216	95.1483	1.3905	0.517165	0.541117	0.117098	0.118517	0.0770952	1.05901	1.75759	20.5966	20.8462	-0.099836	1.45442	0.728131	478.32	6.69307	30.0959	39.9696	1.13958	4.54251	#DIV/0!	0.728131	#DIV/0!
Measure	2021-03-27 08:09:47	08:09:47	23.2257	95.1543	1.39103	0.515785	0.535637	0.115873	0.117274	0.0758526	1.04237	1.75795	20.5993	20.8483	-0.0976797	1.42205	0.733006	468.269	6.55242	30.097	39.7912	1.1344	4.50457	#DIV/0!	0.733006	#DIV/0!
Measure	2021-03-27 08:10:47	08:10:47	23.2293	95.1593	1.39105	0.515653	0.52228	0.1129	0.114261	0.072839	1.001	1.75838	20.6025	20.8509	-0.0951212	1.38862	0.720861	455.813	6.37813	30.0922	39.731	1.13335	4.45697	#DIV/0!	0.720861	#DIV/0!
Measure	2021-03-27 08:11:47	08:11:47	23.2279	95.1544	1.39051	0.517096	0.509659	0.110105	0.111431	0.0700093	0.961747	1.75861	20.6062	20.8544	-0.0916218	1.33757	0.719025	438.847	6.14073	30.0777	39.6527	1.13136	4.44399	#DIV/0!	0.719025	#DIV/0!
Measure	2021-03-27 08:12:47	08:12:47	23.2367	95.1634	1.39043	0.516221	0.502669	0.108548	0.109853	0.0684314	0.940026	1.75875	20.6069	20.8545	-0.0914498	1.34028	0.701364	437.706	6.12476	30.0955	39.6234	1.13043	4.40656	#DIV/0!	0.701364	#DIV/0!
Measure	2021-03-27 08:13:47	08:13:47	23.2429	95.1628	1.39101	0.518502	0.50094	0.108164	0.109466	0.0680445	0.935095	1.75893	20.6089	20.8569	-0.0890729	1.30089	0.71881	426.789	5.972	30.0877	39.607	1.13056	4.43225	#DIV/0!	0.71881	#DIV/0!
Measure	2021-03-27 08:14:47	08:14:47	23.2357	95.1673	1.39095	0.516282	0.497147	0.10732	0.108609	0.0671877	0.923299	1.75908	20.61	20.8576	-0.088381	1.29196	0.714649	423.398	5.92455	30.0941	39.5655	1.1298	4.40333	#DIV/0!	0.714649	#DIV/0!
Measure	2021-03-27 08:18:50	08:18:50	23.211	95.1649	1.39155	0.514514	0.506743	0.109465	0.11077	0.0693665	0.953743	1.75902	20.6089	20.8545	-0.0914684	1.33841	0.712593	438.385	6.13425	30.089	39.2416	1.11847	4.44333	#DIV/0!	0.712593	#DIV/0!
Measure	2021-03-27 08:19:50	08:19:50	23.2052	95.1686	1.39116	0.517537	0.502157	0.108443	0.109732	0.0683284	0.939228	1.75914	20.6095	20.8544	-0.0916316	1.34471	0.698463	438.815	6.14029	30.0951	39.2072	1.11741	4.3925	#DIV/0!	0.698463	#DIV/0!
Measure	2021-03-27 08:20:50	08:20:50	23.0964	95.1642	1.39098	0.514015	0.523905	0.113278	0.114634	0.0732304	1.00639	1.7582	20.6001	20.8467	-0.0993152	1.46017	0.689228	475.336	6.65131	30.0971	39.7785	1.1333	4.50906	#DIV/0!	0.689228	#DIV/0!
Measure	2021-03-27 08:21:50	08:21:50	23.0145	95.1559	1.39125	0.517142	0.548796	0.118801	0.120236	0.0788327	1.08349	1.75759	20.5929	20.8417	-0.104332	1.52712	0.709498	499.787	6.99345	30.0903	40.1549	1.13653	4.66506	#DIV/0!	0.709498	#DIV/0!
Measure	2021-03-27 08:22:50	08:22:50	22.9633	95.1683	1.39055	0.515481	0.574413	0.124484	0.125988	0.0845843	1.16195	1.757	20.5857	20.8345	-0.111524	1.6304	0.712676	534.034	7.47266	30.0953	40.3447	1.13626	4.66525	#DIV/0!	0.712676	#DIV/0!
Measure	2021-03-27 08:23:50	08:23:50	22.9222	95.1582	1.3904	0.514591	0.600576	0.130299	0.131874	0.0904705	1.24266	1.75621	20.578	20.8268	-0.119173	1.74171	0.713474	570.612	7.98449	30.0883	40.4902	1.13683	4.67423	#DIV/0!	0.713474	#DIV/0!
Measure	2021-03-27 08:24:50	08:24:50	22.8951	95.1629	1.39062	0.514745	0.621586	0.134955	0.136586	0.0951822	1.30761	1.75589	20.5733	20.8219	-0.124064	1.80985	0.722495	594.336	8.31646	30.0952	40.5791	1.1365	4.6696	#DIV/0!	0.722495	#DIV/0!
Measure	2021-03-27 08:25:50	08:25:50	23.0411	95.1726	1.39122	0.516564	0.647367	0.140666	0.142366	0.100962	1.3876	1.7553	20.5649	20.8135	-0.132546	1.93708	0.71634	635.093	8.88678	30.0943	40.6624	1.13697	4.67134	#DIV/0!	0.71634	#DIV/0!
Measure	2021-03-27 08:26:50	08:26:50	23.1935	95.1776	1.39141	0.516459	0.683935	0.148772	0.150562	0.109158	1.50057	1.75506	20.561	20.8084	-0.137604	1.99555	0.751959	660.364	9.24038	30.0775	40.0715	1.13039	4.59943	#DIV/0!	0.751959	#DIV/0!
Measure	2021-03-27 08:27:50	08:27:50	23.2828	95.1913	1.39102	0.514079	0.68444	0.148873	0.150661	0.109257	1.50154	1.75516	20.5607	20.8077	-0.138329	2.00728	0.748048	663.573	9.28529	30.0961	39.6595	1.12911	4.56938	#DIV/0!	0.748048	#DIV/0!
Measure	2021-03-27 08:28:50	08:28:50	23.3358	95.1872	1.39119	0.512576	0.696364	0.151512	0.153336	0.111932	1.53844	1.75473	20.5547	20.8022	-0.143833	2.09345	0.734883	689.692	9.65076	30.0885	39.6835	1.1359	4.60484	#DIV/0!	0.734883	#DIV/0!
Measure	2021-03-27 08:29:50	08:29:50	23.3801	95.1877	1.39102	0.513463	0.702225	0.15281	0.154657	0.113254	1.55635	1.75483	20.5557	20.8042	-0.141824	2.05333	0.757965	680.543	9.52274	30.0893	39.6504	1.13859	4.67515	#DIV/0!	0.757965	#DIV/0!
Measure	2021-03-27 08:33:54	08:33:54	23.3035	95.1926	1.39134	0.513958	0.696683	0.151587	0.15344	0.110845	1.52341	1.75511	20.5559	20.8072	-0.138812	2.00994	0.757937	666.156	9.32142	30.1218	39.9822	1.14879	5.16824	#DIV/0!	0.757937	#DIV/0!
Measure	2021-03-27 08:34:54	08:34:54	23.342	95.2031	1.39101	0.516199	0.697496	0.151757	0.153604	0.111009	1.52537	1.75537	20.5576	20.8078	-0.138158	1.99757	0.763613	663.031	9.2777	30.1507	39.9078	1.14375	5.0997	#DIV/0!	0.763613	#DIV/0!
Measure	2021-03-27 08:35:54	08:35:54	23.364	95.2127	1.39119	0.514321	0.697518	0.151753	0.153598	0.111003	1.52552	1.75552	20.5582	20.8081	-0.137937	1.99406	0.765032	662.106	9.26477	30.1402	39.7943	1.14315	5.07579	#DIV/0!	0.765032	#DIV/0!
Measure	2021-03-27 08:36:54	08:36:54	23.3252	95.2138	1.39136	0.51707	0.690136	0.150105	0.151925	0.10933	1.50276	1.75605	20.5629	20.8122	-0.133813	1.92874	0.779142	642.754	8.99396	30.123	39.6138	1.13947	5.03267	#DIV/0!	0.779142	#DIV/0!
Measure	2021-03-27 08:37:54	08:37:54	23.3232	95.2167	1.3914	0.516977	0.696842	0.151591	0.153441	0.110846	1.5235	1.75536	20.5547	20.8055	-0.140535	2.04003	0.746802	674.18	9.4337	30.1528	40.1435	1.15202	5.13802	#DIV/0!	0.746802	#DIV/0!
Measure	2021-03-27 08:38:54	08:38:54	23.2954	95.2207	1.39147	0.515284	0.701532	0.152619	0.154505	0.111911	1.53799	1.75537	20.5531	20.8072	-0.13884	2.00646	0.766522	666.48	9.32597	30.1317	40.6174	1.16547	5.35529	#DIV/0!	0.766522	#DIV/0!
Measure	2021-03-27 08:39:54	08:39:54	23.3069	95.2208	1.39139	0.514842	0.685919	0.149157	0.151	0.108406	1.48976	1.75611	20.5618	20.816	-0.130004	1.86547	0.7986	624.783	8.7425	30.1463	40.3528	1.15594	5.35869	#DIV/0!	0.7986	#DIV/0!
Measure	2021-03-27 08:40:54	08:40:54	23.2635	95.2108	1.39109	0.516613	0.645404	0.140174	0.141886	0.0992915	1.36439	1.75692	20.5718	20.823	-0.122962	1.77611	0.768188	590.222	8.25889	30.1511	40.0121	1.14697	5.15399	#DIV/0!	0.768188	#DIV/0!
Measure	2021-03-27 08:41:54	08:41:54	23.3273	95.2198	1.39118	0.514059	0.648432	0.140845	0.142564	0.0999695	1.37381	1.7568	20.5704	20.8214	-0.124595	1.80218	0.762304	597.972	8.36734	30.1474	40.273	1.15143	5.14251	#DIV/0!	0.762304	#DIV/0!
Measure	2021-03-27 08:42:54	08:42:54	23.3349	95.219	1.39113	0.513546	0.648656	0.140895	0.142622	0.100027	1.37447	1.75666	20.5687	20.8208	-0.125191	1.81217	0.75847	600.691	8.40539	30.1534	40.2463	1.15511	5.21083	#DIV/0!	0.75847	#DIV/0!
Measure	2021-03-27 08:43:54	08:43:54	23.3753	95.221	1.39131	0.517737	0.645584	0.140219	0.141939	0.099344	1.36527	1.75693	20.5726	20.8249	-0.121093	1.74361	0.783017	581.638	8.13878	30.1522	40.1559	1.15304	5.22286	#DIV/0!	0.783017	#DIV/0!
Measure	2021-03-27 08:44:54	08:44:54	23.3578	95.2245	1.39113	0.516082	0.630364	0.136837	0.138508	0.095913	1.31803	1.75754	20.5789	20.8301	-0.11587	1.66517	0.791528	556.687	7.78965	30.155	39.7734	1.14484	5.1498	#DIV/0!	0.791528	#DIV/0!
Measure	2021-03-27 08:48:57	08:48:57	23.2952	95.2376	1.39122	0.513421	0.552183	0.119537	0.120963	0.0781575	1.0744	1.75994	20.605	20.8509	-0.095123	1.3696	0.784459	457.045	6.39537	30.1506	39.1814	1.12255	4.86254	#DIV/0!	0.784459	#DIV/0!
Measure	2021-03-27 08:49:57	08:49:57	23.2869	95.2425	1.39123	0.516893	0.547594	0.118512	0.119923	0.0771174	1.06012	1.76013	20.606	20.8514	-0.0946174	1.36464	0.776853	454.498	6.35973	30.1569	39.1028	1.12012	4.82894	#DIV/0!	0.776853	#DIV/0!
Measure	2021-03-27 08:50:57	08:50:57	23.2885	95.2511	1.39171	0.516644	0.54602	0.118156	0.119563	0.0767568	1.05553	1.76024	20.6063	20.8515	-0.09449	1.36421	0.773731	453.992	6.35264	30.1481	39.1289	1.12031	4.82355	#DIV/0!	0.773731	#DIV/0!
Measure	2021-03-27 08:51:57	08:51:57	23.289	95.2451	1.39151	0.51655	0.546466	0.118255	0.119661	0.0768552	1.05673	1.76006	20.604	20.8489	-0.0970566	1.40833	0.750344	465.846	6.51852	30.1377	39.0269	1.1175	4.80687	#DIV/0!	0.750344	#DIV/0!
Measure	2021-03-27 08:52:57	08:52:57	23.2856	95.2411	1.39189	0.515503	0.5525	0.119595	0.121015	0.0782088	1.07565	1.75982	20.6016	20.8461	-0.0999479	1.45412	0.739725	479.67	6.71195	30.1524	39.0001	1.11676	4.77619	#DIV/0!	0.739725	#DIV/0!
Measure	2021-03-27 08:53:57	08:53:57	23.2878	95.2388	1.39239	0.515594	0.560151	0.121295	0.122734	0.0799281	1.0997	1.75969	20.6004	20.8448	-0.101218	1.47048	0.74785	486.091	6.8018	30.1474	38.9708	1.11569	4.77403	#DIV/0!	0.74785	#DIV/0!
Measure	2021-03-27 08:54:57	08:54:57	23.3062	95.2458	1.39135	0.518367	0.564502	0.12226	0.123707	0.0809015	1.11228	1.75948	20.598	20.8417	-0.10428	1.51916	0.732171	500.138	6.99837	30.1542	38.8912	1.11356	4.72794	#DIV/0!	0.732171	#DIV/0!
Measure	2021-03-27 08:55:57	08:55:57	23.3096	95.2479	1.39186	0.516778	0.569839	0.123439	0.124895	0.0820897	1.12908	1.75961	20.5986	20.8417	-0.104324	1.51619	0.744684	500.788	7.00746	30.1551	38.733	1.11026	4.68245	#DIV/0!	0.744684	#DIV/0!
Measure	2021-03-27 08:56:57	08:56:57	23.3073	95.2426	1.39155	0.517711	0.56541	0.122464	0.123909	0.0811036	1.11526	1.75955	20.5992	20.8423	-0.103697	1.50853	0.739302	497.563	6.96233	30.1522	38.7328	1.11049	4.6865	#DIV/0!	0.739302	#DIV/0!
Measure	2021-03-27 08:57:57	08:57:57	23.303	95.2489	1.39103	0.515694	0.56561	0.122502	0.123943	0.0811377	1.11535	1.75966	20.5994	20.8418	-0.10422	1.51701	0.735231	499.829	6.99404	30.156	38.6137	1.10692	4.63726	#DIV/0!	0.735231	#DIV/0!
Measure	2021-03-27 08:58:57	08:58:57	23.3225	95.2517	1.39164	0.517147	0.565386	0.122449	0.123889	0.0810832	1.1151	1.75982	20.6006	20.8429	-0.103071	1.49788	0.744455	494.709	6.9224	30.1486	38.638	1.10732	4.63094	#DIV/0!	0.744455	#DIV/0!
Measure	2021-03-27 08:59:57	08:59:57	23.2842	95.256	1.39109	0.516574	0.563538	0.122036	0.12347	0.0806645	1.10893	1.76002	20.6026	20.8447	-0.101326	1.46847	0.75516	486.346	6.80537	30.1538	38.5251	1.10539	4.61188	#DIV/0!	0.75516	#DIV/0!
Measure	2021-03-27 09:04:01	09:04:01	23.2835	95.2522	1.39158	0.514082	0.560485	0.121389	0.122809	0.0801117	1.10177	1.76014	20.6023	20.8432	-0.102834	1.49733	0.735819	493.421	6.90438	30.1485	38.4432	1.10081	4.53195	#DIV/0!	0.735819	#DIV/0!
Measure	2021-03-27 09:05:01	09:05:01	23.2876	95.2571	1.39173	0.515831	0.557448	0.120712	0.122122	0.0794252	1.09246	1.76033	20.6039	20.8446	-0.101448	1.4759	0.7402	486.912	6.8133	30.1571	38.378	1.09858	4.51601	#DIV/0!	0.7402	#DIV/0!
Measure	2021-03-27 09:06:01	09:06:01	23.2812	95.2553	1.39097	0.517761	0.551234	0.119331	0.120722	0.0780253	1.07264	1.76058	20.6065	20.8467	-0.0992949	1.44277	0.743459	476.388	6.66603	30.1509	38.2646	1.09561	4.48031	#DIV/0!	0.743459	#DIV/0!
Measure	2021-03-27 09:07:01	09:07:01	23.2773	95.26	1.39202	0.517665	0.549012	0.118837	0.120221	0.0775244	1.06655	1.76044	20.6046	20.8447	-0.101324	1.48103	0.720143	486.055	6.8013	30.1504	38.3413	1.09738	4.47614	#DIV/0!	0.720143	#DIV/0!
Measure	2021-03-27 09:08:01	09:08:01	23.2995	95.2604	1.39229	0.517995	0.550952	0.119263	0.120652	0.0779548	1.0727	1.7606	20.6058	20.8457	-0.100288	1.46171	0.733867	481.437	6.73668	30.1571	38.2585	1.09475	4.46833	#DIV/0!	0.733867	#DIV/0!
Measure	2021-03-27 09:09:01	09:09:01	23.2754	95.2637	1.39173	0.517499	0.543551	0.117621	0.118988	0.0762912	1.04942	1.76097	20.6101	20.8496	-0.0963879	1.39935	0.749937	462.827	6.47627	30.1498	38.1887	1.09422	4.43618	#DIV/0!	0.749937	#DIV/0!
Measure	2021-03-27 09:10:01	09:10:01	23.2787	95.2624	1.39141	0.514748	0.537648	0.116312	0.117663	0.0749657	1.03095	1.761	20.6106	20.8499	-0.0960578	1.39812	0.737381	460.916	6.44954	30.1551	38.1756	1.09225	4.42466	#DIV/0!	0.737381	#DIV/0!
Measure	2021-03-27 09:11:01	09:11:01	23.2697	95.2609	1.39179	0.51329	0.536264	0.116004	0.117348	0.074651	1.02692	1.76101	20.6105	20.8493	-0.0966922	1.41073	0.727935	463.928	6.49169	30.1457	38.1206	1.09089	4.38786	#DIV/0!	0.727935	#DIV/0!
Measure	2021-03-27 09:12:01	09:12:01	23.2729	95.2662	1.39175	0.512374	0.539309	0.116677	0.118029	0.0753318	1.03627	1.76108	20.6109	20.8496	-0.0963677	1.40256	0.738839	462.555	6.47246	30.1398	38.1411	1.09089	4.38493	#DIV/0!	0.738839	#DIV/0!
Measure	2021-03-27 09:13:01	09:13:01	23.2704	95.2693	1.39154	0.516057	0.541114	0.117069	0.118424	0.0757274	1.04155	1.76115	20.6102	20.8488	-0.0971627	1.41475	0.736211	466.254	6.52423	30.1561	38.0859	1.08952	4.37564	#DIV/0!	0.736211	#DIV/0!
Measure	2021-03-27 09:14:01	09:14:01	23.2635	95.2645	1.39209	0.517442	0.538323	0.116455	0.1178	0.0751034	1.03341	1.76122	20.612	20.8501	-0.0958561	1.39487	0.740864	460.261	6.44037	30.149	38.0294	1.08774	4.34456	#DIV/0!	0.740864	#DIV/0!
Measure	2021-03-27 09:18:05	09:18:05	23.2766	95.277	1.39203	0.515854	0.559029	0.121055	0.122443	0.0811853	1.11714	1.76107	20.6061	20.8425	-0.103456	1.50505	0.742265	496.795	6.95158	30.1561	37.808	1.08096	4.28293	#DIV/0!	0.742265	#DIV/0!
Measure	2021-03-27 09:19:05	09:19:05	23.2784	95.2819	1.39207	0.513526	0.560593	0.121403	0.122795	0.0815371	1.12202	1.76107	20.6063	20.8427	-0.103322	1.50148	0.747275	496.264	6.94416	30.1569	37.7071	1.07892	4.28124	#DIV/0!	0.747275	#DIV/0!
Measure	2021-03-27 09:20:05	09:20:05	23.2649	95.2856	1.39206	0.515331	0.560604	0.121399	0.122788	0.0815296	1.12194	1.76113	20.6059	20.8417	-0.10431	1.51875	0.738725	500.857	7.00843	30.1545	37.6591	1.07767	4.24321	#DIV/0!	0.738725	#DIV/0!
Measure	2021-03-27 09:21:05	09:21:05	23.2716	95.2906	1.39235	0.518069	0.560607	0.121396	0.122785	0.081527	1.12215	1.76133	20.6077	20.8435	-0.102481	1.48722	0.754531	492.476	6.89115	30.1381	37.6958	1.07784	4.24087	#DIV/0!	0.754531	#DIV/0!
Measure	2021-03-27 09:22:05	09:22:05	23.261	95.2847	1.39253	0.518139	0.556603	0.120509	0.121888	0.0806298	1.10994	1.76138	20.6085	20.8443	-0.101701	1.47712	0.751427	488.737	6.83883	30.1405	37.6743	1.07766	4.24022	#DIV/0!	0.751427	#DIV/0!
Measure	2021-03-27 09:23:05	09:23:05	23.2918	95.2867	1.3921	0.517955	0.556744	0.120535	0.121912	0.0806542	1.10994	1.76135	20.6073	20.8428	-0.103247	1.50351	0.738236	495.767	6.93721	30.1567	37.6107	1.07515	4.21681	#DIV/0!	0.738236	#DIV/0!
Measure	2021-03-27 09:24:05	09:24:05	23.2704	95.2835	1.39197	0.515904	0.564078	0.122168	0.123563	0.0823049	1.13257	1.76118	20.6063	20.8416	-0.104404	1.51749	0.746341	501.435	7.01651	30.1486	37.5298	1.07484	4.21094	#DIV/0!	0.746341	#DIV/0!
Measure	2021-03-27 09:25:05	09:25:05	23.2452	95.2847	1.39203	0.515384	0.5656	0.122505	0.123901	0.0826431	1.1373	1.76121	20.6065	20.8413	-0.104654	1.52071	0.747875	502.697	7.03418	30.1571	37.5004	1.07261	4.17771	#DIV/0!	0.747875	#DIV/0!
Measure	2021-03-27 09:26:05	09:26:05	23.267	95.2865	1.39127	0.513747	0.563297	0.121992	0.123381	0.0821232	1.12954	1.76132	20.6075	20.8421	-0.10387	1.50814	0.748961	498.683	6.978	30.1533	37.6781	1.07605	4.16202	#DIV/0!	0.748961	#DIV/0!
Measure	2021-03-27 09:27:05	09:27:05	23.2821	95.2891	1.39231	0.513528	0.565146	0.122401	0.123801	0.082543	1.1361	1.76122	20.6061	20.8419	-0.104142	1.51241	0.75119	500.382	7.00178	30.1531	37.6799	1.07752	4.24008	#DIV/0!	0.75119	#DIV/0!
Measure	2021-03-27 09:28:05	09:28:05	23.2621	95.2933	1.392	0.514689	0.564955	0.122352	0.123751	0.0824931	1.13518	1.76146	20.6078	20.8434	-0.102552	1.48458	0.764647	492.89	6.89694	30.1575	37.6379	1.0773	4.22973	#DIV/0!	0.764647	#DIV/0!
Measure	2021-03-27 09:29:05	09:29:05	23.2566	95.2917	1.39253	0.516916	0.561457	0.121571	0.122962	0.0817041	1.12472	1.76142	20.6065	20.8423	-0.103731	1.50853	0.745577	498.373	6.97367	30.1489	37.7664	1.07968	4.24257	#DIV/0!	0.745577	#DIV/0!
Measure	2021-03-27 09:33:09	09:33:09	23.3269	95.299	1.3928	0.513728	0.601002	0.130382	0.131887	0.0892968	1.22937	1.76059	20.5974	20.8351	-0.110885	1.60558	0.765688	533.206	7.46108	30.1536	37.991	1.09036	4.42859	#DIV/0!	0.765688	#DIV/0!
Measure	2021-03-27 09:34:09	09:34:09	23.328	95.3025	1.3927	0.512882	0.60446	0.131148	0.132666	0.0900757	1.23998	1.76067	20.598	20.8364	-0.109551	1.57934	0.785129	527.126	7.376	30.1487	37.9744	1.08987	4.47756	#DIV/0!	0.785129	#DIV/0!
Measure	2021-03-27 09:35:09	09:35:09	23.3475	95.3056	1.39219	0.512527	0.598179	0.129749	0.131245	0.0886552	1.22003	1.76094	20.6002	20.8379	-0.108112	1.55896	0.782593	519.986	7.27609	30.1562	37.79	1.08466	4.41832	#DIV/0!	0.782593	#DIV/0!
Measure	2021-03-27 09:36:09	09:36:09	23.3583	95.3126	1.39294	0.516864	0.587648	0.127411	0.128874	0.0862834	1.18808	1.76117	20.6028	20.8393	-0.106653	1.54311	0.769924	513.023	7.17866	30.1492	37.649	1.08188	4.34874	#DIV/0!	0.769924	#DIV/0!
Measure	2021-03-27 09:37:09	09:37:09	23.3537	95.3098	1.39262	0.515731	0.585005	0.126822	0.128277	0.0856869	1.1796	1.76117	20.6024	20.8388	-0.10721	1.55466	0.758751	515.372	7.21153	30.1538	37.5868	1.0808	4.33226	#DIV/0!	0.758751	#DIV/0!
Measure	2021-03-27 09:38:09	09:38:09	23.3796	95.3111	1.3917	0.515306	0.585477	0.126925	0.128381	0.0857904	1.18025	1.76112	20.6015	20.8378	-0.108233	1.57107	0.751236	519.799	7.27348	30.1576	37.6398	1.08202	4.32359	#DIV/0!	0.751236	#DIV/0!
Measure	2021-03-27 09:39:09	09:39:09	23.3964	95.317	1.39256	0.515533	0.591105	0.128167	0.129645	0.0870552	1.19829	1.76083	20.597	20.8347	-0.11131	1.62091	0.739271	534.623	7.48091	30.1498	37.9855	1.09367	4.42297	#DIV/0!	0.739271	#DIV/0!
Measure	2021-03-27 09:40:09	09:40:09	23.3904	95.3212	1.3915	0.515945	0.594905	0.129005	0.130501	0.0879105	1.2091	1.76095	20.5977	20.8365	-0.10951	1.58514	0.76277	526.023	7.36056	30.1567	37.8529	1.09095	4.49512	#DIV/0!	0.76277	#DIV/0!
Measure	2021-03-27 09:41:09	09:41:09	23.3743	95.3264	1.39215	0.514623	0.597146	0.129499	0.131	0.0884099	1.21652	1.76082	20.5956	20.8344	-0.111642	1.62117	0.750397	536.258	7.50379	30.1429	37.9686	1.09389	4.49675	#DIV/0!	0.750397	#DIV/0!
Measure	2021-03-27 09:42:09	09:42:09	23.359	95.3324	1.39252	0.513111	0.6062	0.131498	0.133025	0.0904351	1.24469	1.76068	20.5924	20.8316	-0.114383	1.66191	0.748952	549.527	7.68945	30.151	38.0826	1.09611	4.53128	#DIV/0!	0.748952	#DIV/0!
Measure	2021-03-27 09:43:09	09:43:09	23.3011	95.3367	1.39222	0.51317	0.61115	0.132592	0.134136	0.0915456	1.25967	1.76062	20.5911	20.8309	-0.11509	1.66975	0.754406	552.901	7.73667	30.1547	38.0882	1.09526	4.56687	#DIV/0!	0.754406	#DIV/0!
Measure	2021-03-27 09:44:09	09:44:09	23.2594	95.3264	1.39242	0.51431	0.611306	0.132633	0.134169	0.0915783	1.2604	1.76078	20.5939	20.8324	-0.113612	1.64425	0.766548	546.171	7.6425	30.1483	37.9027	1.08613	4.47744	#DIV/0!	0.766548	#DIV/0!
Measure	2021-03-27 09:48:13	09:48:13	23.216	95.3291	1.39195	0.514814	0.557008	0.120614	0.121978	0.0807858	1.11178	1.76256	20.6124	20.8455	-0.10054	1.4559	0.76364	483.243	6.76196	30.1518	37.4099	1.06479	4.55597	#DIV/0!	0.76364	#DIV/0!
Measure	2021-03-27 09:49:13	09:49:13	23.2321	95.3274	1.39208	0.513792	0.545823	0.118132	0.119467	0.0782746	1.07734	1.76285	20.6159	20.8487	-0.0972811	1.40847	0.764904	467.652	6.54379	30.1486	37.3483	1.06476	4.53809	#DIV/0!	0.764904	#DIV/0!
Measure	2021-03-27 09:50:13	09:50:13	23.2413	95.3353	1.39161	0.513895	0.539555	0.116743	0.118061	0.076869	1.05763	1.76291	20.6168	20.8496	-0.0963939	1.39768	0.756709	463.086	6.4799	30.1569	37.3	1.06441	4.52997	#DIV/0!	0.756709	#DIV/0!
Measure	2021-03-27 09:51:13	09:51:13	23.2374	95.3331	1.39234	0.513332	0.536151	0.115986	0.117295	0.0761029	1.04764	1.76286	20.6159	20.8485	-0.0974724	1.42	0.73777	468.176	6.55112	30.1391	37.1986	1.06211	4.52586	#DIV/0!	0.73777	#DIV/0!
Measure	2021-03-27 09:52:13	09:52:13	23.2387	95.3385	1.39186	0.513242	0.540962	0.117053	0.11837	0.0771779	1.0621	1.76284	20.6155	20.8475	-0.0984697	1.43299	0.741176	472.878	6.61691	30.1422	37.0966	1.05895	4.48176	#DIV/0!	0.741176	#DIV/0!
Measure	2021-03-27 09:53:13	09:53:13	23.2477	95.3378	1.39194	0.515515	0.544356	0.1178	0.119122	0.0779297	1.07253	1.76269	20.6127	20.8441	-0.101921	1.49048	0.719583	489.087	6.84373	30.152	37.0622	1.05805	4.43829	#DIV/0!	0.719583	#DIV/0!
Measure	2021-03-27 09:54:13	09:54:13	23.2454	95.3341	1.39272	0.515741	0.550949	0.11927	0.120608	0.0794165	1.09361	1.7625	20.6118	20.8431	-0.102928	1.50345	0.727403	494.35	6.91737	30.1565	37.0305	1.05772	4.4347	#DIV/0!	0.727403	#DIV/0!
Measure	2021-03-27 09:55:13	09:55:13	23.2537	95.332	1.39234	0.516168	0.550949	0.119269	0.120606	0.0794139	1.09329	1.76254	20.6121	20.8432	-0.102813	1.50105	0.728345	493.685	6.90807	30.1579	36.9522	1.05534	4.42349	#DIV/0!	0.728345	#DIV/0!
Measure	2021-03-27 09:56:13	09:56:13	23.2475	95.3366	1.39276	0.517146	0.550823	0.119243	0.120577	0.0793847	1.09324	1.76261	20.6132	20.8438	-0.102229	1.49146	0.733003	491.125	6.87225	30.148	36.8334	1.05247	4.38677	#DIV/0!	0.733003	#DIV/0!
Measure	2021-03-27 09:57:13	09:57:13	23.244	95.3326	1.39144	0.517719	0.550748	0.119229	0.120559	0.0793675	1.092	1.76255	20.6131	20.843	-0.102952	1.50275	0.726666	494.027	6.91285	30.15	36.8119	1.05146	4.34368	#DIV/0!	0.726666	#DIV/0!
Measure	2021-03-27 09:58:13	09:58:13	23.2436	95.3355	1.39194	0.51771	0.552578	0.119634	0.120961	0.0797693	1.09797	1.7625	20.6122	20.8409	-0.105093	1.5392	0.713339	504.248	7.05588	30.1572	36.582	1.04468	4.26397	#DIV/0!	0.713339	#DIV/0!
Measure	2021-03-27 09:59:13	09:59:13	23.2463	95.3294	1.39299	0.515924	0.555595	0.120304	0.121638	0.0804455	1.10813	1.76251	20.6125	20.8409	-0.105087	1.5378	0.720594	504.749	7.06289	30.1489	36.598	1.0451	4.25002	#DIV/0!	0.720594	#DIV/0!
Measure	2021-03-27 10:03:17	10:03:17	23.2832	95.3385	1.39199	0.518324	0.547891	0.118598	0.119908	0.0772734	1.06372	1.76304	20.6185	20.8463	-0.0997058	1.45461	0.731276	478.775	6.69943	30.1515	36.3932	1.04093	4.57296	#DIV/0!	0.731276	#DIV/0!
Measure	2021-03-27 10:04:17	10:04:17	23.28	95.3474	1.39147	0.518551	0.539313	0.116695	0.117984	0.0753496	1.03686	1.76336	20.6224	20.8502	-0.0957866	1.39285	0.744419	460.017	6.43695	30.1492	36.3938	1.04177	4.57154	#DIV/0!	0.744419	#DIV/0!
Measure	2021-03-27 10:05:17	10:05:17	23.2821	95.3418	1.39182	0.516428	0.530022	0.114624	0.115886	0.0732512	1.00826	1.76363	20.6238	20.8509	-0.0951307	1.38948	0.725639	456.666	6.39006	30.1566	36.2431	1.03725	4.5221	#DIV/0!	0.725639	#DIV/0!
Measure	2021-03-27 10:06:17	10:06:17	23.2784	95.3501	1.39149	0.517569	0.521516	0.112737	0.113976	0.071341	0.981754	1.76388	20.6268	20.8535	-0.0925472	1.35116	0.7266	444.184	6.2154	30.1483	36.1905	1.03588	4.49071	#DIV/0!	0.7266	#DIV/0!
Measure	2021-03-27 10:07:17	10:07:17	23.2357	95.3565	1.39182	0.515829	0.524465	0.113391	0.114638	0.072003	0.991086	1.76375	20.6251	20.8519	-0.0940834	1.37581	0.720365	451.551	6.31849	30.1546	36.2713	1.03796	4.50544	#DIV/0!	0.720365	#DIV/0!
Measure	2021-03-27 10:08:17	10:08:17	23.2543	95.3432	1.39148	0.518231	0.526407	0.113817	0.115069	0.0724345	0.996784	1.76377	20.6246	20.8514	-0.0945564	1.38214	0.72119	453.726	6.34892	30.1526	36.3791	1.03836	4.50665	#DIV/0!	0.72119	#DIV/0!
Measure	2021-03-27 10:09:17	10:09:17	23.2679	95.3557	1.39215	0.518007	0.526337	0.113803	0.115054	0.0724191	0.997072	1.76386	20.626	20.8526	-0.0934172	1.36303	0.731511	448.66	6.27804	30.153	36.2241	1.0351	4.49175	#DIV/0!	0.731511	#DIV/0!
Measure	2021-03-27 10:10:17	10:10:17	23.2495	95.3372	1.39192	0.516991	0.528554	0.114295	0.115549	0.0729141	1.00373	1.76378	20.6249	20.8512	-0.0947532	1.38428	0.725087	454.893	6.36525	30.1548	36.1914	1.03501	4.47082	#DIV/0!	0.725087	#DIV/0!
Measure	2021-03-27 10:11:17	10:11:17	23.2461	95.3413	1.39215	0.518677	0.537079	0.116192	0.117466	0.0748315	1.0303	1.76356	20.6234	20.8496	-0.0964113	1.4064	0.732579	463.065	6.4796	30.1381	36.2168	1.03459	4.46754	#DIV/0!	0.732579	#DIV/0!
Measure	2021-03-27 10:12:17	10:12:17	23.2596	95.3423	1.39129	0.517982	0.542724	0.117442	0.11873	0.0760955	1.04706	1.76351	20.6223	20.8485	-0.0974521	1.41905	0.737865	467.872	6.54688	30.1557	36.2057	1.03406	4.4659	#DIV/0!	0.737865	#DIV/0!
Measure	2021-03-27 10:13:17	10:13:17	23.2702	95.3532	1.39194	0.516733	0.547301	0.118449	0.119746	0.0771109	1.06155	1.76346	20.6204	20.8461	-0.0999317	1.45922	0.727473	479.818	6.71403	30.1553	36.0661	1.03091	4.43245	#DIV/0!	0.727473	#DIV/0!
Measure	2021-03-27 10:14:17	10:14:17	23.267	95.3522	1.39175	0.516932	0.550711	0.119205	0.120507	0.077872	1.07191	1.76343	20.6199	20.845	-0.100968	1.47434	0.727041	484.734	6.78281	30.1487	35.9874	1.02932	4.39729	#DIV/0!	0.727041	#DIV/0!
Measure	2021-03-27 10:18:21	10:18:21	23.2585	95.3755	1.39237	0.515662	0.54599	0.118157	0.119436	0.0781955	1.07695	1.764	20.6231	20.8465	-0.099519	1.44869	0.743397	478.332	6.69324	30.1555	35.7526	1.0219	4.52679	#DIV/0!	0.743397	#DIV/0!
Measure	2021-03-27 10:19:21	10:19:21	23.2649	95.3744	1.39259	0.516328	0.544249	0.117765	0.119041	0.0777998	1.07166	1.764	20.6222	20.8456	-0.100421	1.46608	0.730966	482.513	6.75174	30.152	35.758	1.02204	4.52654	#DIV/0!	0.730966	#DIV/0!
Measure	2021-03-27 10:20:21	10:20:21	23.2601	95.3828	1.39225	0.518097	0.542795	0.117437	0.118708	0.0774675	1.06683	1.76421	20.6236	20.8469	-0.0991155	1.44419	0.738703	476.267	6.66434	30.157	35.7363	1.02181	4.52053	#DIV/0!	0.738703	#DIV/0!
Measure	2021-03-27 10:21:21	10:21:21	23.2576	95.3824	1.39245	0.51515	0.539705	0.116755	0.11802	0.0767787	1.05751	1.76434	20.6258	20.8492	-0.0968077	1.4067	0.751766	465.478	6.51337	30.1387	35.7599	1.02219	4.52792	#DIV/0!	0.751766	#DIV/0!
Measure	2021-03-27 10:22:21	10:22:21	23.2603	95.3789	1.39203	0.5137	0.533303	0.115333	0.116581	0.0753401	1.03739	1.76449	20.6272	20.8504	-0.0955791	1.39014	0.746247	459.341	6.4275	30.1561	35.6998	1.02032	4.50925	#DIV/0!	0.746247	#DIV/0!
Measure	2021-03-27 10:23:21	10:23:21	23.2842	95.3825	1.3918	0.516235	0.530706	0.114756	0.115995	0.0747541	1.02916	1.7646	20.6283	20.851	-0.0949708	1.38147	0.744976	456.326	6.38531	30.1563	35.6441	1.01889	4.48014	#DIV/0!	0.744976	#DIV/0!
Measure	2021-03-27 10:24:21	10:24:21	23.2812	95.3756	1.39128	0.515608	0.527925	0.114138	0.115368	0.0741267	1.02017	1.76475	20.6298	20.8522	-0.0938262	1.36335	0.748284	450.728	6.30697	30.1477	35.4805	1.01568	4.44933	#DIV/0!	0.748284	#DIV/0!
Measure	2021-03-27 10:25:21	10:25:21	23.2378	95.3874	1.39225	0.517363	0.526519	0.113819	0.115043	0.0738025	1.01643	1.76481	20.6294	20.8512	-0.0947536	1.38167	0.735652	455.287	6.37077	30.1557	35.4678	1.01513	4.42212	#DIV/0!	0.735652	#DIV/0!
Measure	2021-03-27 10:26:21	10:26:21	23.2339	95.3822	1.39216	0.518005	0.528957	0.114364	0.115591	0.0743505	1.02393	1.76468	20.6286	20.85	-0.0959999	1.40133	0.730685	461.168	6.45307	30.1479	35.4266	1.0113	4.38864	#DIV/0!	0.730685	#DIV/0!
Measure	2021-03-27 10:27:21	10:27:21	23.2346	95.395	1.39165	0.519389	0.532634	0.115175	0.116407	0.0751658	1.03482	1.76466	20.6275	20.8481	-0.0979313	1.43154	0.722868	470.151	6.57876	30.1551	35.3414	1.00863	4.33249	#DIV/0!	0.722868	#DIV/0!
Measure	2021-03-27 10:28:21	10:28:21	23.2208	95.3953	1.39251	0.520342	0.537783	0.11631	0.117553	0.0763122	1.05125	1.76467	20.6264	20.8468	-0.0991573	1.44961	0.725195	476.374	6.66583	30.1484	35.3544	1.00905	4.33124	#DIV/0!	0.725195	#DIV/0!
Measure	2021-03-27 10:29:21	10:29:21	23.2165	95.3928	1.39238	0.516778	0.546474	0.118242	0.119509	0.0782676	1.07807	1.76441	20.624	20.845	-0.100993	1.4743	0.731241	485.252	6.79006	30.1483	35.4193	1.01006	4.36421	#DIV/0!	0.731241	#DIV/0!
Measure	2021-03-27 10:33:25	10:33:25	23.2064	95.4104	1.39241	0.516192	0.555681	0.120302	0.121583	0.0802036	1.10482	1.76463	20.6229	20.8426	-0.103411	1.50949	0.731921	496.921	6.95334	30.1524	35.3245	1.00558	4.48253	#DIV/0!	0.731921	#DIV/0!
Measure	2021-03-27 10:34:25	10:34:25	23.1984	95.4095	1.39246	0.517723	0.56051	0.121373	0.122664	0.0812843	1.11977	1.76454	20.6218	20.8413	-0.104746	1.52888	0.732407	503.37	7.04359	30.1496	35.2141	1.00333	4.4677	#DIV/0!	0.732407	#DIV/0!
Measure	2021-03-27 10:35:25	10:35:25	23.1407	95.4114	1.39255	0.517384	0.563325	0.121993	0.123289	0.0819094	1.12847	1.76451	20.6208	20.8399	-0.106138	1.55099	0.727579	510.005	7.13644	30.1566	35.2763	1.00462	4.44497	#DIV/0!	0.727579	#DIV/0!
Measure	2021-03-27 10:36:25	10:36:25	23.2075	95.4166	1.39234	0.515258	0.576115	0.124829	0.126167	0.084787	1.16783	1.76408	20.6155	20.8364	-0.109563	1.59979	0.729988	526.384	7.36562	30.1476	35.7388	1.01425	4.57242	#DIV/0!	0.729988	#DIV/0!
Measure	2021-03-27 10:37:25	10:37:25	23.2307	95.4112	1.39292	0.518339	0.574897	0.124548	0.125882	0.0845021	1.16442	1.76451	20.6188	20.8396	-0.106388	1.54617	0.753101	511.806	7.16163	30.1513	35.4128	1.00906	4.56341	#DIV/0!	0.753101	#DIV/0!
Measure	2021-03-27 10:38:25	10:38:25	23.2211	95.4214	1.3925	0.518246	0.560387	0.121323	0.122617	0.0812373	1.11913	1.76499	20.6232	20.8432	-0.102815	1.4954	0.748381	494.396	6.91801	30.1555	35.2468	1.00574	4.50848	#DIV/0!	0.748381	#DIV/0!
Measure	2021-03-27 10:39:25	10:39:25	23.2043	95.4223	1.39246	0.515413	0.544589	0.117817	0.119072	0.0776922	1.07029	1.76548	20.6287	20.8483	-0.0976603	1.41848	0.75453	469.715	6.57265	30.1496	35.1929	1.00362	4.47928	#DIV/0!	0.75453	#DIV/0!
Measure	2021-03-27 10:40:25	10:40:25	23.205	95.4191	1.39242	0.517567	0.528144	0.114174	0.115384	0.074004	1.0195	1.76585	20.6338	20.8525	-0.0935425	1.36021	0.749516	449.833	6.29445	30.1561	35.0701	0.999104	4.40914	#DIV/0!	0.749516	#DIV/0!
Measure	2021-03-27 10:41:25	10:41:25	23.1885	95.4158	1.39256	0.516484	0.523984	0.113258	0.114457	0.0730775	1.00684	1.76577	20.6341	20.8526	-0.0933954	1.36118	0.739681	449.004	6.28286	30.1383	35.1605	1.00172	4.39991	#DIV/0!	0.739681	#DIV/0!
Measure	2021-03-27 10:42:25	10:42:25	23.1795	95.4207	1.39247	0.516343	0.530151	0.114621	0.115834	0.0744547	1.02575	1.76571	20.6325	20.8509	-0.0951158	1.38605	0.74005	457.254	6.3983	30.1558	35.0674	0.998073	4.39015	#DIV/0!	0.74005	#DIV/0!
Measure	2021-03-27 10:43:25	10:43:25	23.1692	95.4199	1.39344	0.515276	0.530686	0.114742	0.115956	0.0745759	1.02815	1.76568	20.6326	20.8508	-0.0951922	1.38792	0.74078	457.958	6.40814	30.1578	35.0873	0.998098	4.38394	#DIV/0!	0.74078	#DIV/0!
Measure	2021-03-27 10:44:25	10:44:25	23.2091	95.4186	1.39328	0.515944	0.528229	0.114197	0.115405	0.0740256	1.02043	1.76562	20.6319	20.8502	-0.095834	1.40096	0.728376	460.769	6.44748	30.1487	35.1489	0.999227	4.39069	#DIV/0!	0.728376	#DIV/0!
Measure	2021-03-27 10:48:29	10:48:29	23.1719	95.4097	1.39264	0.516548	0.548885	0.118832	0.120089	0.0788589	1.08659	1.76525	20.6313	20.8496	-0.0963684	1.39198	0.780612	464.053	6.49343	30.1495	35.0718	0.999139	4.57207	#DIV/0!	0.780612	#DIV/0!
Measure	2021-03-27 10:49:29	10:49:29	23.1658	95.4162	1.39308	0.516958	0.539968	0.116847	0.118083	0.0768526	1.05929	1.76553	20.6336	20.8518	-0.094233	1.36252	0.77745	453.863	6.35085	30.1494	35.0726	0.997224	4.56483	#DIV/0!	0.77745	#DIV/0!
Measure	2021-03-27 10:50:29	10:50:29	23.1582	95.4161	1.39311	0.518532	0.533692	0.115451	0.116669	0.0754388	1.03983	1.76555	20.6332	20.8509	-0.0951362	1.3835	0.751595	457.782	6.40568	30.157	35.0395	0.995911	4.52819	#DIV/0!	0.751595	#DIV/0!
Measure	2021-03-27 10:51:29	10:51:29	23.1446	95.4078	1.3919	0.518036	0.54292	0.117503	0.118742	0.0775122	1.06747	1.76515	20.6293	20.8469	-0.099097	1.44374	0.739379	476.202	6.66343	30.1385	35.0572	0.995959	4.52501	#DIV/0!	0.739379	#DIV/0!
Measure	2021-03-27 10:52:29	10:52:29	23.1472	95.419	1.39241	0.516688	0.563019	0.121967	0.123254	0.0820238	1.13003	1.76464	20.6241	20.8416	-0.104382	1.51992	0.743479	501.863	7.02251	30.1443	35.0732	0.995598	4.52454	#DIV/0!	0.743479	#DIV/0!
Measure	2021-03-27 10:53:29	10:53:29	23.1499	95.4112	1.39193	0.514642	0.571069	0.123746	0.125052	0.0838215	1.1544	1.76458	20.6221	20.8396	-0.106364	1.54737	0.746038	511.266	7.15408	30.1519	35.0927	0.996301	4.52688	#DIV/0!	0.746038	#DIV/0!
Measure	2021-03-27 10:54:29	10:54:29	23.1483	95.4157	1.39235	0.5145	0.570464	0.123614	0.124917	0.0836869	1.15291	1.76461	20.6228	20.8402	-0.105812	1.53873	0.749257	508.838	7.1201	30.1541	34.9734	0.99308	4.51473	#DIV/0!	0.749257	#DIV/0!
Measure	2021-03-27 10:55:29	10:55:29	23.1579	95.4245	1.39288	0.517809	0.575385	0.124689	0.126001	0.0847705	1.16829	1.76469	20.6208	20.8378	-0.108209	1.57717	0.74075	520.398	7.28186	30.1568	34.9553	0.99247	4.49003	#DIV/0!	0.74075	#DIV/0!
Measure	2021-03-27 10:56:29	10:56:29	23.1474	95.427	1.39289	0.516779	0.575158	0.124644	0.125955	0.0847245	1.16768	1.76467	20.6217	20.8385	-0.107542	1.56574	0.745769	517.3	7.23851	30.1473	34.9429	0.992695	4.47756	#DIV/0!	0.745769	#DIV/0!
Measure	2021-03-27 10:57:29	10:57:29	23.1462	95.4175	1.39257	0.518347	0.574379	0.12447	0.125778	0.0845481	1.16499	1.76472	20.622	20.8386	-0.107353	1.56275	0.745475	516.272	7.22412	30.1567	34.9451	0.992125	4.46898	#DIV/0!	0.745475	#DIV/0!
Measure	2021-03-27 10:58:29	10:58:29	23.1398	95.4328	1.39224	0.518921	0.566267	0.122658	0.123947	0.0827165	1.13948	1.76513	20.6247	20.8414	-0.10462	1.52141	0.748963	503.072	7.03942	30.1544	34.9558	0.99236	4.46772	#DIV/0!	0.748963	#DIV/0!
Measure	2021-03-27 10:59:29	10:59:29	23.1373	95.4315	1.39263	0.520365	0.555443	0.120258	0.121521	0.0802913	1.10639	1.7654	20.6281	20.8448	-0.101183	1.47079	0.752242	486.745	6.81096	30.1563	34.9683	0.992331	4.46894	#DIV/0!	0.752242	#DIV/0!
Measure	2021-03-27 11:03:32	11:03:32	23.1958	95.413	1.39273	0.517895	0.555809	0.12036	0.121618	0.0801841	1.10503	1.76518	20.627	20.8426	-0.103367	1.50944	0.73208	496.926	6.95341	30.1548	34.6884	0.986915	4.48807	#DIV/0!	0.73208	#DIV/0!
Measure	2021-03-27 11:04:32	11:04:32	23.1864	95.4238	1.39313	0.516109	0.555789	0.120355	0.121612	0.0801781	1.10528	1.76527	20.6279	20.8433	-0.102679	1.49792	0.737877	493.878	6.91077	30.1575	34.6556	0.986788	4.47358	#DIV/0!	0.737877	#DIV/0!
Measure	2021-03-27 11:05:32	11:05:32	23.2284	95.4321	1.39334	0.51487	0.555751	0.120343	0.1216	0.0801663	1.10528	1.76533	20.6281	20.8435	-0.102522	1.49544	0.739104	493.217	6.90153	30.1396	34.6523	0.986133	4.47172	#DIV/0!	0.739104	#DIV/0!
Measure	2021-03-27 11:06:32	11:06:32	23.2252	95.4108	1.39216	0.518451	0.555592	0.120312	0.121569	0.0801349	1.10391	1.76525	20.6279	20.8433	-0.102666	1.4968	0.737516	493.463	6.90495	30.1365	34.5794	0.986558	4.47011	#DIV/0!	0.737516	#DIV/0!
Measure	2021-03-27 11:07:32	11:07:32	23.2459	95.4122	1.39241	0.517492	0.551208	0.119344	0.12059	0.0791561	1.09064	1.76539	20.6303	20.8457	-0.100334	1.45999	0.747017	482.519	6.75182	30.1552	34.5307	0.984978	4.46414	#DIV/0!	0.747017	#DIV/0!
Measure	2021-03-27 11:08:32	11:08:32	23.2445	95.4145	1.39215	0.518961	0.549912	0.119062	0.120302	0.0788686	1.08649	1.76537	20.631	20.846	-0.0999926	1.45484	0.74681	480.791	6.72765	30.1556	34.4124	0.982829	4.44036	#DIV/0!	0.74681	#DIV/0!
Measure	2021-03-27 11:09:32	11:09:32	23.241	95.4127	1.39274	0.516943	0.545824	0.118162	0.119392	0.0779581	1.07442	1.76545	20.6332	20.848	-0.0979589	1.42334	0.75486	471.363	6.59571	30.1488	34.4164	0.982861	4.42977	#DIV/0!	0.75486	#DIV/0!
Measure	2021-03-27 11:10:32	11:10:32	23.2286	95.4166	1.39195	0.51761	0.542131	0.117338	0.118558	0.0771246	1.06233	1.76554	20.6335	20.8482	-0.097837	1.42346	0.746302	470.359	6.58167	30.1569	34.4057	0.98235	4.41391	#DIV/0!	0.746302	#DIV/0!
Measure	2021-03-27 11:11:32	11:11:32	23.2415	95.4116	1.39289	0.518953	0.538005	0.116421	0.11763	0.0761959	1.05027	1.76565	20.6346	20.8488	-0.0971896	1.41656	0.741423	467.485	6.54146	30.1485	34.3372	0.979661	4.38724	#DIV/0!	0.741423	#DIV/0!
Measure	2021-03-27 11:12:32	11:12:32	23.2573	95.4092	1.39322	0.519538	0.541129	0.117113	0.118327	0.076893	1.06014	1.76558	20.6335	20.8474	-0.098567	1.4384	0.73703	474.149	6.6347	30.1552	34.2874	0.979001	4.36905	#DIV/0!	0.73703	#DIV/0!
Measure	2021-03-27 11:13:32	11:13:32	23.2654	95.4192	1.39256	0.517827	0.548342	0.118721	0.119952	0.0785181	1.08202	1.7652	20.6304	20.8443	-0.101731	1.48694	0.727681	488.959	6.84194	30.1555	34.2623	0.979219	4.36755	#DIV/0!	0.727681	#DIV/0!
Measure	2021-03-27 11:14:32	11:14:32	23.2732	95.4156	1.39262	0.518125	0.555603	0.120318	0.121567	0.0801327	1.10432	1.76529	20.6289	20.843	-0.103024	1.50365	0.734428	495.322	6.93097	30.1497	34.2598	0.979622	4.38274	#DIV/0!	0.734428	#DIV/0!
Measure	2021-03-27 11:18:36	11:18:36	23.2344	95.414	1.39142	0.516562	0.544075	0.117737	0.118947	0.0775038	1.06728	1.76574	20.6345	20.8465	-0.0995078	1.45083	0.735633	478.074	6.68962	30.1547	33.9883	0.969412	4.51504	#DIV/0!	0.735633	#DIV/0!
Measure	2021-03-27 11:19:36	11:19:36	23.2484	95.4017	1.39223	0.518174	0.536329	0.116024	0.117216	0.0757725	1.04405	1.76582	20.6364	20.8483	-0.0976825	1.42618	0.732055	469.515	6.56985	30.1484	34.0504	0.971817	4.51144	#DIV/0!	0.732055	#DIV/0!
Measure	2021-03-27 11:20:36	11:20:36	23.2502	95.4124	1.39221	0.515398	0.541168	0.117096	0.118299	0.076856	1.05895	1.76572	20.6349	20.847	-0.0990295	1.44567	0.732495	475.985	6.6604	30.1553	33.9548	0.969906	4.52448	#DIV/0!	0.732495	#DIV/0!
Measure	2021-03-27 11:21:36	11:21:36	23.2337	95.4115	1.39202	0.517356	0.540932	0.117045	0.118247	0.0768036	1.0581	1.76579	20.636	20.8479	-0.0981079	1.42962	0.740128	471.636	6.59954	30.1483	33.9451	0.969735	4.51131	#DIV/0!	0.740128	#DIV/0!
Measure	2021-03-27 11:22:36	11:22:36	23.2149	95.4109	1.39276	0.519694	0.541126	0.117076	0.118275	0.0768319	1.05909	1.76608	20.6373	20.8486	-0.0974022	1.41801	0.746885	468.627	6.55743	30.1544	33.8516	0.966102	4.47191	#DIV/0!	0.746885	#DIV/0!
Measure	2021-03-27 11:23:36	11:23:36	23.2172	95.4	1.39186	0.518305	0.534286	0.115575	0.116757	0.0753141	1.0375	1.76597	20.6388	20.85	-0.0959941	1.39811	0.742077	461.474	6.45734	30.1498	33.9021	0.966444	4.45965	#DIV/0!	0.742077	#DIV/0!
Measure	2021-03-27 11:24:36	11:24:36	23.21	95.3975	1.39252	0.519579	0.531243	0.11491	0.116085	0.0746421	1.02874	1.76598	20.6409	20.852	-0.0940057	1.36655	0.752802	452.316	6.3292	30.1538	33.8397	0.964798	4.45567	#DIV/0!	0.752802	#DIV/0!
Measure	2021-03-27 11:25:36	11:25:36	23.1988	95.4073	1.39206	0.518254	0.528464	0.114279	0.115445	0.0740018	1.01959	1.76612	20.64	20.8505	-0.095544	1.39529	0.730736	459.188	6.42535	30.1531	33.7893	0.962949	4.41516	#DIV/0!	0.730736	#DIV/0!
Measure	2021-03-27 11:26:36	11:26:36	23.1949	95.4122	1.39264	0.516546	0.525956	0.113721	0.114881	0.0734379	1.01225	1.76626	20.6413	20.8518	-0.0942183	1.37482	0.736279	453.102	6.3402	30.1363	33.7989	0.962569	4.41372	#DIV/0!	0.736279	#DIV/0!
Measure	2021-03-27 11:27:36	11:27:36	23.1816	95.409	1.39242	0.515026	0.518947	0.11216	0.113301	0.071858	0.990324	1.76634	20.6412	20.8511	-0.0948973	1.39225	0.71131	455.866	6.37887	30.1543	33.7065	0.959712	4.37885	#DIV/0!	0.71131	#DIV/0!
Measure	2021-03-27 11:28:36	11:28:36	23.1811	95.4145	1.39254	0.516701	0.522521	0.112955	0.114103	0.07266	1.00148	1.7663	20.641	20.8508	-0.095202	1.39477	0.718025	457.494	6.40166	30.1512	33.7325	0.959679	4.3664	#DIV/0!	0.718025	#DIV/0!
Measure	2021-03-27 11:29:36	11:29:36	23.1905	95.4177	1.39241	0.519732	0.52631	0.113795	0.114951	0.0735084	1.01309	1.76631	20.6412	20.8509	-0.0951345	1.39036	0.728649	457.316	6.39916	30.1503	33.6698	0.95787	4.36108	#DIV/0!	0.728649	#DIV/0!
Measure	2021-03-27 11:33:40	11:33:40	23.2688	95.421	1.39185	0.516727	0.526057	0.113748	0.114897	0.0736266	1.01436	1.76646	20.6414	20.85	-0.0959876	1.40432	0.722314	461.141	6.45269	30.1534	33.3939	0.953582	4.58425	#DIV/0!	0.722314	#DIV/0!
Measure	2021-03-27 11:34:40	11:34:40	23.2679	95.4285	1.3927	0.517311	0.533446	0.115384	0.116548	0.0752776	1.03777	1.76651	20.6414	20.8497	-0.0962841	1.40434	0.738974	463.157	6.48089	30.148	33.3241	0.953064	4.56342	#DIV/0!	0.738974	#DIV/0!
Measure	2021-03-27 11:35:40	11:35:40	23.2842	95.4295	1.39221	0.515714	0.53629	0.116007	0.117175	0.0759039	1.04606	1.76668	20.6419	20.8496	-0.0963538	1.4028	0.745696	463.458	6.4851	30.1545	33.2237	0.950141	4.52831	#DIV/0!	0.745696	#DIV/0!
Measure	2021-03-27 11:36:40	11:36:40	23.2787	95.4235	1.39329	0.514068	0.531227	0.114885	0.11604	0.0747695	1.03123	1.76671	20.6425	20.8501	-0.0958856	1.39988	0.736657	461.407	6.4564	30.1393	33.1904	0.950122	4.51881	#DIV/0!	0.736657	#DIV/0!
Measure	2021-03-27 11:37:40	11:37:40	23.2869	95.4357	1.3923	0.516087	0.531341	0.114909	0.116064	0.0747934	1.03084	1.76675	20.6427	20.8502	-0.0957865	1.39708	0.737851	460.628	6.44551	30.156	33.1598	0.948932	4.50769	#DIV/0!	0.737851	#DIV/0!
Measure	2021-03-27 11:38:40	11:38:40	23.275	95.4302	1.39233	0.518768	0.531336	0.114904	0.116058	0.0747875	1.03079	1.76684	20.6431	20.8505	-0.0954696	1.39161	0.740713	459.168	6.42507	30.1528	33.0902	0.947411	4.50167	#DIV/0!	0.740713	#DIV/0!
Measure	2021-03-27 11:39:40	11:39:40	23.2775	95.423	1.3922	0.516992	0.531159	0.114872	0.116024	0.0747533	1.03024	1.76683	20.6443	20.8513	-0.0946586	1.37748	0.747912	455.356	6.37173	30.1481	33.0955	0.946882	4.47713	#DIV/0!	0.747912	#DIV/0!
Measure	2021-03-27 11:40:40	11:40:40	23.2759	95.4334	1.3926	0.517016	0.5314	0.114921	0.116071	0.0748004	1.0312	1.76685	20.6437	20.8504	-0.0956339	1.39475	0.739342	460.037	6.43724	30.1566	33.0659	0.946177	4.45475	#DIV/0!	0.739342	#DIV/0!
Measure	2021-03-27 11:41:40	11:41:40	23.2858	95.4323	1.39256	0.517157	0.531165	0.114869	0.116019	0.0747484	1.03045	1.76684	20.6436	20.8503	-0.0957249	1.39649	0.737887	460.437	6.44283	30.1483	32.9984	0.944155	4.45346	#DIV/0!	0.737887	#DIV/0!
Measure	2021-03-27 11:42:40	11:42:40	23.2491	95.4291	1.39269	0.518598	0.534852	0.115689	0.116846	0.0755748	1.04195	1.76669	20.6422	20.8485	-0.0974835	1.42429	0.731554	468.831	6.56029	30.1521	32.9598	0.943613	4.4316	#DIV/0!	0.731554	#DIV/0!
Measure	2021-03-27 11:43:40	11:43:40	23.239	95.4305	1.39273	0.517616	0.536744	0.116109	0.117268	0.0759976	1.04782	1.76669	20.6422	20.8483	-0.0976544	1.42579	0.734909	469.733	6.57291	30.1478	33.0114	0.942998	4.41887	#DIV/0!	0.734909	#DIV/0!
Measure	2021-03-27 11:44:40	11:44:40	23.2245	95.4325	1.39236	0.51584	0.541025	0.117054	0.118219	0.0769485	1.06068	1.76669	20.6414	20.8469	-0.0990593	1.44647	0.733286	476.347	6.66545	30.1519	32.917	0.939728	4.37709	#DIV/0!	0.733286	#DIV/0!
Measure	2021-03-27 11:48:44	11:48:44	23.2144	95.4276	1.39257	0.51614	0.523524	0.113205	0.114326	0.0729023	1.00511	1.76703	20.6483	20.853	-0.0930419	1.35658	0.740914	447.631	6.26364	30.1549	32.8966	0.936637	4.60407	#DIV/0!	0.740914	#DIV/0!
Measure	2021-03-27 11:49:44	11:49:44	23.2369	95.4305	1.39275	0.518483	0.530253	0.114697	0.115834	0.0744097	1.02602	1.76685	20.6461	20.8507	-0.0952715	1.39014	0.738069	458.365	6.41384	30.1517	32.8527	0.936502	4.60493	#DIV/0!	0.738069	#DIV/0!
Measure	2021-03-27 11:50:44	11:50:44	23.2353	95.44	1.39224	0.517789	0.551591	0.119426	0.120616	0.0791922	1.09149	1.76624	20.6378	20.8436	-0.102428	1.49688	0.729176	492.42	6.89037	30.1538	33.2296	0.948534	4.68265	#DIV/0!	0.729176	#DIV/0!
Measure	2021-03-27 11:51:44	11:51:44	23.2835	95.4274	1.39323	0.517779	0.594052	0.12885	0.130149	0.0887244	1.22363	1.76527	20.6268	20.8347	-0.111267	1.61716	0.756657	535.798	7.49735	30.1487	33.4362	0.954339	4.83995	#DIV/0!	0.756657	#DIV/0!
Measure	2021-03-27 11:52:44	11:52:44	23.3351	95.4385	1.39318	0.520285	0.626516	0.136054	0.137441	0.0960167	1.32403	1.76442	20.6169	20.827	-0.118997	1.72514	0.767491	573.178	8.0204	30.1567	33.8186	0.968064	4.99056	#DIV/0!	0.767491	#DIV/0!
Measure	2021-03-27 11:53:44	11:53:44	23.3665	95.4341	1.39276	0.518811	0.629002	0.136604	0.138008	0.0965841	1.33134	1.76432	20.6154	20.8274	-0.1186	1.71546	0.77608	571.228	7.99311	30.1487	33.9637	0.975251	5.11707	#DIV/0!	0.77608	#DIV/0!
Measure	2021-03-27 11:54:44	11:54:44	23.4058	95.4278	1.3922	0.51817	0.638628	0.138746	0.140189	0.098765	1.36069	1.76384	20.6108	20.8251	-0.120897	1.74664	0.779034	582.053	8.1446	30.1556	34.1689	0.983005	5.27314	#DIV/0!	0.779034	#DIV/0!
Measure	2021-03-27 11:55:44	11:55:44	23.4326	95.4219	1.39283	0.518184	0.65445	0.142265	0.143749	0.102325	1.41035	1.76342	20.607	20.822	-0.12404	1.78919	0.788259	597.648	8.36281	30.1395	34.192	0.985999	5.31899	#DIV/0!	0.788259	#DIV/0!
Measure	2021-03-27 11:56:44	11:56:44	23.4255	95.4245	1.39238	0.517708	0.657887	0.143023	0.144513	0.103088	1.42045	1.76364	20.6088	20.8234	-0.12259	1.76057	0.806811	590.89	8.26824	30.1389	34.0245	0.982758	5.29654	#DIV/0!	0.806811	#DIV/0!
Measure	2021-03-27 11:57:44	11:57:44	23.4423	95.4226	1.39252	0.515886	0.657999	0.143048	0.144535	0.103111	1.42092	1.76344	20.6066	20.8208	-0.125219	1.80653	0.786542	603.175	8.44015	30.1437	34.104	0.984631	5.2673	#DIV/0!	0.786542	#DIV/0!
Measure	2021-03-27 11:58:44	11:58:44	23.4207	95.4308	1.39356	0.514537	0.677934	0.147471	0.14901	0.107586	1.48362	1.763	20.6012	20.8162	-0.129755	1.87059	0.793132	625.619	8.75421	30.1487	34.1089	0.985769	5.33085	#DIV/0!	0.793132	#DIV/0!
Measure	2021-03-27 11:59:44	11:59:44	23.4239	95.4238	1.39282	0.517427	0.692218	0.150647	0.152223	0.110799	1.5271	1.76277	20.5994	20.8149	-0.131086	1.88102	0.81185	632.129	8.84529	30.1538	34.1951	0.986976	5.36201	#DIV/0!	0.81185	#DIV/0!
Measure	2021-03-27 12:03:48	12:03:48	23.4576	95.424	1.39331	0.518267	0.718329	0.156422	0.158071	0.116887	1.61145	1.76206	20.5902	20.8074	-0.138598	1.9903	0.809648	668.479	9.35394	30.1521	34.5532	0.995631	5.58173	#DIV/0!	0.809648	#DIV/0!
Measure	2021-03-27 12:04:48	12:04:48	23.3568	95.424	1.39364	0.519049	0.70827	0.154179	0.155796	0.114612	1.58055	1.76255	20.5945	20.8105	-0.135453	1.94433	0.812902	653.582	9.14548	30.1112	34.1418	0.987633	5.50282	#DIV/0!	0.812902	#DIV/0!
Measure	2021-03-27 12:05:48	12:05:48	23.4423	95.4222	1.3927	0.520204	0.703722	0.153182	0.154782	0.113598	1.56557	1.76257	20.5964	20.8116	-0.134376	1.92801	0.812012	647.948	9.06665	30.1032	34.3108	0.986511	5.44398	#DIV/0!	0.812012	#DIV/0!
Measure	2021-03-27 12:06:48	12:06:48	23.4016	95.4139	1.39256	0.520041	0.702181	0.152845	0.154445	0.113261	1.56074	1.76246	20.5959	20.8115	-0.134548	1.93204	0.807819	648.606	9.07585	30.0885	34.1612	0.987279	5.46437	#DIV/0!	0.807819	#DIV/0!
Measure	2021-03-27 12:07:48	12:07:48	23.434	95.4277	1.39217	0.520577	0.700074	0.152377	0.15397	0.112786	1.55378	1.76266	20.598	20.8134	-0.132644	1.90007	0.817751	639.492	8.94833	30.0973	34.2238	0.986667	5.45055	#DIV/0!	0.817751	#DIV/0!
Measure	2021-03-27 12:08:48	12:08:48	23.422	95.4264	1.39325	0.520988	0.695111	0.151272	0.152856	0.111671	1.53958	1.76263	20.5972	20.8129	-0.133125	1.91396	0.804395	641.975	8.98307	30.0862	34.215	0.988343	5.4764	#DIV/0!	0.804395	#DIV/0!
Measure	2021-03-27 12:09:48	12:09:48	23.3784	95.4168	1.39296	0.517634	0.68273	0.148522	0.150075	0.108891	1.50095	1.76293	20.6004	20.8158	-0.130156	1.87196	0.80181	627.471	8.78012	30.0913	34.2477	0.988571	5.45852	#DIV/0!	0.80181	#DIV/0!
Measure	2021-03-27 12:10:48	12:10:48	23.199	95.4305	1.3923	0.517406	0.68092	0.148121	0.149672	0.108488	1.49467	1.76302	20.6015	20.8173	-0.128746	1.84795	0.808827	620.538	8.6831	30.093	34.3536	0.989026	5.4711	#DIV/0!	0.808827	#DIV/0!
Measure	2021-03-27 12:11:48	12:11:48	23.1159	95.4248	1.39222	0.516862	0.694675	0.15117	0.152761	0.111577	1.53702	1.76216	20.591	20.8078	-0.138208	2.00138	0.767981	665.045	9.30589	30.0863	35.0714	0.998818	5.54739	#DIV/0!	0.767981	#DIV/0!
Measure	2021-03-27 12:12:48	12:12:48	23.1051	95.4323	1.39169	0.518463	0.751418	0.163761	0.165499	0.124315	1.71172	1.76097	20.5771	20.7954	-0.150597	2.16979	0.788887	724.897	10.1434	30.0946	35.5389	1.00707	5.66111	#DIV/0!	0.788887	#DIV/0!
Measure	2021-03-27 12:13:48	12:13:48	23.0472	95.4274	1.39302	0.517633	0.760657	0.165813	0.167579	0.126394	1.74198	1.76095	20.5771	20.7962	-0.149758	2.14955	0.810394	722.102	10.1043	30.0928	35.3928	1.00227	5.71964	#DIV/0!	0.810394	#DIV/0!
Measure	2021-03-27 12:14:48	12:14:48	23.173	95.4133	1.39249	0.519641	0.764737	0.166729	0.168492	0.127308	1.754	1.76052	20.5734	20.791	-0.15499	2.23675	0.784172	746.364	10.4438	30.0882	35.2133	0.993707	5.61541	#DIV/0!	0.784172	#DIV/0!
Measure	2021-03-27 12:18:52	12:18:52	23.008	95.4324	1.39203	0.518516	0.732394	0.159529	0.16118	0.118677	1.63485	1.76158	20.5807	20.7938	-0.152208	2.21953	0.736573	731.553	10.2365	30.0947	34.609	0.975367	5.61446	#DIV/0!	0.736573	#DIV/0!
Measure	2021-03-27 12:19:52	12:19:52	23.0087	95.4241	1.39237	0.518724	0.736674	0.160484	0.162141	0.119637	1.64853	1.76148	20.5801	20.7926	-0.153376	2.237	0.736936	737.38	10.3181	30.0935	34.7515	0.978351	5.57556	#DIV/0!	0.736936	#DIV/0!
Measure	2021-03-27 12:20:52	12:20:52	23.0071	95.436	1.3924	0.51827	0.760053	0.165671	0.167397	0.124894	1.72083	1.76079	20.572	20.7864	-0.159618	2.32646	0.73968	767.415	10.7383	30.0911	34.8602	0.981453	5.70838	#DIV/0!	0.73968	#DIV/0!
Measure	2021-03-27 12:21:52	12:21:52	22.9825	95.4299	1.39269	0.516413	0.70838	0.154207	0.155801	0.113298	1.56155	1.76262	20.5936	20.8066	-0.139414	2.01716	0.774132	671.353	9.39415	30.086	34.629	0.974849	5.60052	#DIV/0!	0.774132	#DIV/0!
Measure	2021-03-27 12:22:52	12:22:52	23.0424	95.4306	1.39169	0.515254	0.673097	0.146364	0.147867	0.105363	1.45122	1.7635	20.6019	20.8135	-0.132494	1.92424	0.75418	637.132	8.91531	30.0942	34.3857	0.966561	5.49825	#DIV/0!	0.75418	#DIV/0!
Measure	2021-03-27 12:23:52	12:23:52	22.9928	95.4318	1.39307	0.518738	0.686628	0.149371	0.150904	0.108401	1.49453	1.76289	20.5956	20.807	-0.139044	2.0293	0.736475	668.837	9.35894	30.0883	34.3971	0.970392	5.4957	#DIV/0!	0.736475	#DIV/0!
Measure	2021-03-27 12:24:52	12:24:52	22.9733	95.419	1.39221	0.520298	0.694399	0.151097	0.15265	0.110147	1.51763	1.76258	20.5921	20.8038	-0.142184	2.07639	0.730896	683.364	9.56222	30.0891	34.6855	0.975597	5.5139	#DIV/0!	0.730896	#DIV/0!
Measure	2021-03-27 12:25:52	12:25:52	22.9878	95.4316	1.39227	0.519896	0.769842	0.167839	0.169586	0.127083	1.75086	1.76072	20.5709	20.785	-0.161026	2.34282	0.747331	774.353	10.8354	30.0891	35.1273	0.986859	5.68957	#DIV/0!	0.747331	#DIV/0!
Measure	2021-03-27 12:26:52	12:26:52	22.9735	95.4224	1.39211	0.517861	0.782034	0.170534	0.172318	0.129815	1.7882	1.76036	20.5653	20.7805	-0.16551	2.4106	0.741806	795.611	11.1329	30.0765	35.1471	0.98828	5.76552	#DIV/0!	0.741806	#DIV/0!
Measure	2021-03-27 12:27:52	12:27:52	23.0635	95.4377	1.39205	0.517083	0.754105	0.164343	0.166073	0.12357	1.70203	1.76142	20.5784	20.7951	-0.150944	2.1793	0.780999	726.6	10.1672	30.0958	35.2869	0.991355	5.85483	#DIV/0!	0.780999	#DIV/0!
Measure	2021-03-27 12:28:52	12:28:52	23.2267	95.4287	1.39249	0.514779	0.647148	0.140607	0.142063	0.0995593	1.37197	1.76409	20.6089	20.8222	-0.123772	1.79432	0.76462	595.721	8.33585	30.0875	34.3558	0.970466	5.61502	#DIV/0!	0.76462	#DIV/0!
Measure	2021-03-27 12:29:52	12:29:52	23.3488	95.43	1.39203	0.51623	0.64629	0.140414	0.141855	0.0993517	1.36875	1.76401	20.6077	20.8192	-0.126844	1.84818	0.740591	609.794	8.53277	30.0913	34.0624	0.97171	5.49032	#DIV/0!	0.740591	#DIV/0!
Measure	2021-03-27 12:33:56	12:33:56	23.3488	95.4509	1.39309	0.518612	0.668581	0.145369	0.146856	0.10449	1.44069	1.76369	20.6016	20.8123	-0.13371	1.95066	0.738566	643.266	9.00113	30.0945	33.6919	0.966145	5.23555	#DIV/0!	0.738566	#DIV/0!
Measure	2021-03-27 12:34:56	12:34:56	23.3984	95.4394	1.39254	0.519147	0.665695	0.144728	0.146205	0.103839	1.43121	1.76403	20.6055	20.8157	-0.130277	1.89246	0.75627	626.949	8.77282	30.0974	33.4276	0.960652	5.19979	#DIV/0!	0.75627	#DIV/0!
Measure	2021-03-27 12:35:56	12:35:56	23.3724	95.4386	1.39226	0.517369	0.654822	0.142313	0.143757	0.101391	1.39725	1.76427	20.6079	20.817	-0.128999	1.87882	0.743681	620.402	8.6812	30.0796	33.2127	0.957332	5.12498	#DIV/0!	0.743681	#DIV/0!
Measure	2021-03-27 12:36:56	12:36:56	23.3738	95.4276	1.39288	0.515737	0.652037	0.141703	0.143138	0.100772	1.38937	1.76432	20.6096	20.8183	-0.1277	1.85931	0.747248	614.529	8.59902	30.0786	33.2314	0.956375	5.09388	#DIV/0!	0.747248	#DIV/0!
Measure	2021-03-27 12:37:56	12:37:56	23.3855	95.4371	1.39206	0.516003	0.646983	0.140582	0.142	0.0996345	1.37292	1.76452	20.612	20.82	-0.12598	1.83245	0.749229	605.96	8.47912	30.0941	33.0844	0.952224	5.04546	#DIV/0!	0.749229	#DIV/0!
Measure	2021-03-27 12:38:56	12:38:56	23.4321	95.442	1.39224	0.515375	0.642904	0.139669	0.141082	0.0987164	1.36041	1.76462	20.6121	20.8205	-0.125466	1.82703	0.744602	603.445	8.44392	30.0872	33.1906	0.955953	5.07794	#DIV/0!	0.744602	#DIV/0!
Measure	2021-03-27 12:39:56	12:39:56	23.4422	95.4506	1.39203	0.515759	0.636943	0.138346	0.139748	0.0973823	1.34179	1.7647	20.613	20.8218	-0.124155	1.80875	0.741834	596.976	8.3534	30.0938	33.2102	0.959206	5.10337	#DIV/0!	0.741834	#DIV/0!
Measure	2021-03-27 12:40:56	12:40:56	23.4803	95.4431	1.39225	0.514843	0.644079	0.139927	0.14136	0.0989944	1.36406	1.76419	20.6067	20.8177	-0.128335	1.87582	0.727181	616.755	8.63017	30.0907	33.698	0.973889	5.24867	#DIV/0!	0.727181	#DIV/0!
Measure	2021-03-27 12:41:56	12:41:56	23.4546	95.4347	1.39277	0.516953	0.643613	0.139833	0.141274	0.0989088	1.36334	1.76446	20.6111	20.8237	-0.122341	1.77217	0.769304	589.082	8.24294	30.091	33.5866	0.9729	5.35024	#DIV/0!	0.769304	#DIV/0!
Measure	2021-03-27 12:42:56	12:42:56	23.4346	95.4391	1.39255	0.517802	0.620605	0.134732	0.136107	0.093741	1.29206	1.76538	20.6226	20.833	-0.113023	1.62847	0.793423	544.683	7.62167	30.0953	33.1258	0.958066	5.19928	#DIV/0!	0.793423	#DIV/0!
Measure	2021-03-27 12:43:56	12:43:56	23.388	95.4415	1.39249	0.519661	0.595023	0.129053	0.130357	0.0879915	1.21288	1.7661	20.6306	20.839	-0.106958	1.54381	0.785642	515.335	7.21102	30.0876	32.9709	0.952441	5.06385	#DIV/0!	0.785642	#DIV/0!
Measure	2021-03-27 12:44:56	12:44:56	23.3892	95.4436	1.39193	0.5208	0.578615	0.1254	0.126659	0.0842932	1.1615	1.76665	20.6349	20.8421	-0.103949	1.50432	0.772107	500.408	7.00214	30.094	32.8663	0.946756	4.97227	#DIV/0!	0.772107	#DIV/0!
Measure	2021-03-27 12:49:00	12:49:00	23.3098	95.4317	1.39238	0.516091	0.517196	0.111774	0.112878	0.070379	0.970245	1.76837	20.6561	20.86	-0.0859604	1.24214	0.781106	414.154	5.7952	30.0887	32.4847	0.931192	5.07736	#DIV/0!	0.781106	#DIV/0!
Measure	2021-03-27 12:50:00	12:50:00	23.3408	95.442	1.39221	0.517773	0.504682	0.108999	0.11007	0.067571	0.931442	1.76848	20.6575	20.8605	-0.0854641	1.24366	0.748954	411.228	5.75425	30.0941	32.4185	0.929462	5.01365	#DIV/0!	0.748954	#DIV/0!
Measure	2021-03-27 12:51:00	12:51:00	23.3215	95.4342	1.39154	0.51761	0.499452	0.107851	0.108911	0.0664119	0.915031	1.76845	20.6596	20.8626	-0.0834037	1.21138	0.755365	401.22	5.61422	30.0925	32.2781	0.927167	5.00425	#DIV/0!	0.755365	#DIV/0!
Measure	2021-03-27 12:52:00	12:52:00	23.3153	95.4324	1.39259	0.519468	0.49274	0.106361	0.107401	0.0649021	0.894934	1.76863	20.6615	20.8636	-0.0824401	1.20105	0.745126	396.745	5.5516	30.0881	32.1985	0.923807	4.94941	#DIV/0!	0.745126	#DIV/0!
Measure	2021-03-27 12:53:00	12:53:00	23.2947	95.4369	1.39219	0.519525	0.492308	0.106263	0.107297	0.0647976	0.893268	1.76861	20.6608	20.8618	-0.0841816	1.23152	0.725335	404.72	5.6632	30.0957	32.0517	0.919252	4.87834	#DIV/0!	0.725335	#DIV/0!
Measure	2021-03-27 12:54:00	12:54:00	23.3061	95.445	1.39219	0.51785	0.502818	0.108587	0.109643	0.0671438	0.925604	1.76824	20.6551	20.8558	-0.0901673	1.32738	0.697318	433.03	6.05933	30.0868	32.0355	0.917642	4.86285	#DIV/0!	0.697318	#DIV/0!
Measure	2021-03-27 12:55:00	12:55:00	23.3105	95.4466	1.39212	0.519043	0.518024	0.11196	0.113046	0.0705466	0.972475	1.7679	20.6508	20.8511	-0.0948972	1.39739	0.695923	455.703	6.37659	30.0956	31.9906	0.916991	4.8359	#DIV/0!	0.695923	#DIV/0!
Measure	2021-03-27 12:56:00	12:56:00	23.3364	95.4387	1.39266	0.517297	0.524149	0.113322	0.114421	0.0719224	0.991832	1.76777	20.6499	20.8503	-0.0957026	1.40695	0.70495	459.912	6.43548	30.0821	31.992	0.917272	4.84211	#DIV/0!	0.70495	#DIV/0!
Measure	2021-03-27 12:57:00	12:57:00	23.3291	95.4492	1.39286	0.516198	0.524797	0.11346	0.11456	0.0720612	0.993902	1.76796	20.6511	20.8513	-0.0946593	1.38845	0.715837	455.159	6.36898	30.0937	31.8961	0.915954	4.83333	#DIV/0!	0.715837	#DIV/0!
Measure	2021-03-27 12:58:00	12:58:00	23.3279	95.4498	1.39264	0.517553	0.521573	0.112733	0.113824	0.0713245	0.983597	1.76814	20.6511	20.8509	-0.095088	1.39843	0.703357	456.935	6.39383	30.0968	31.814	0.913192	4.80465	#DIV/0!	0.703357	#DIV/0!
Measure	2021-03-27 12:59:00	12:59:00	23.319	95.4506	1.39245	0.516413	0.521081	0.11263	0.113716	0.0712165	0.982013	1.76817	20.6526	20.8517	-0.0943407	1.38565	0.708703	453.393	6.34427	30.0868	31.7347	0.910853	4.75412	#DIV/0!	0.708703	#DIV/0!
Measure	2021-03-27 13:03:04	13:03:04	23.3137	95.4443	1.39184	0.521181	0.504362	0.108933	0.109974	0.0688374	0.948875	1.76862	20.6576	20.855	-0.0909936	1.33547	0.710518	437.183	6.11744	30.0979	31.5053	0.903704	4.80997	#DIV/0!	0.710518	#DIV/0!
Measure	2021-03-27 13:04:04	13:04:04	23.3504	95.4393	1.39246	0.51769	0.50608	0.109322	0.11037	0.0692332	0.954712	1.7682	20.6541	20.8521	-0.0939173	1.38559	0.689027	451.037	6.31129	30.0872	31.7209	0.909676	4.85116	#DIV/0!	0.689027	#DIV/0!
Measure	2021-03-27 13:05:04	13:05:04	23.3199	95.4448	1.3922	0.518665	0.51674	0.111687	0.112759	0.0716215	0.987472	1.76811	20.6529	20.8511	-0.0949327	1.39431	0.708215	456.169	6.38311	30.0952	31.479	0.904738	4.86564	#DIV/0!	0.708215	#DIV/0!
Measure	2021-03-27 13:06:04	13:06:04	23.3077	95.4361	1.39225	0.517718	0.516631	0.111668	0.112735	0.0715983	0.987217	1.76804	20.6531	20.8505	-0.0954917	1.40424	0.703024	458.794	6.41984	30.0779	31.4437	0.902062	4.81517	#DIV/0!	0.703024	#DIV/0!
Measure	2021-03-27 13:07:04	13:07:04	23.2901	95.4304	1.39229	0.51699	0.517183	0.111798	0.112863	0.0717264	0.989044	1.76799	20.6538	20.8507	-0.0953011	1.40053	0.706191	457.962	6.4082	30.0803	31.4207	0.900742	4.77625	#DIV/0!	0.706191	#DIV/0!
Measure	2021-03-27 13:08:04	13:08:04	23.3006	95.4457	1.39188	0.515747	0.522873	0.113046	0.114123	0.0729855	1.00611	1.76798	20.6512	20.8478	-0.098197	1.44604	0.695768	471.549	6.59832	30.092	31.3915	0.898945	4.75926	#DIV/0!	0.695768	#DIV/0!
Measure	2021-03-27 13:09:04	13:09:04	23.2853	95.446	1.39212	0.514194	0.530542	0.114752	0.115843	0.0747056	1.03003	1.76784	20.6503	20.8465	-0.0995063	1.46288	0.704111	478.086	6.6898	30.0904	31.3333	0.897851	4.73226	#DIV/0!	0.704111	#DIV/0!
Measure	2021-03-27 13:10:04	13:10:04	23.2639	95.4368	1.39153	0.514395	0.536234	0.116013	0.117114	0.0759768	1.04713	1.7679	20.6505	20.8465	-0.0995139	1.45775	0.718317	478.189	6.69124	30.094	31.339	0.89718	4.71501	#DIV/0!	0.718317	#DIV/0!
Measure	2021-03-27 13:11:04	13:11:04	23.1849	95.4375	1.39241	0.515936	0.531989	0.115069	0.11616	0.0750231	1.03464	1.76796	20.6508	20.8467	-0.0993083	1.45859	0.709345	477.34	6.67936	30.0896	31.3176	0.895416	4.71264	#DIV/0!	0.709345	#DIV/0!
Measure	2021-03-27 13:12:04	13:12:04	23.2529	95.4414	1.39188	0.518498	0.531184	0.114897	0.115984	0.0748466	1.03184	1.76797	20.6522	20.8476	-0.098378	1.44248	0.715324	472.808	6.61594	30.0884	31.4295	0.894338	4.67821	#DIV/0!	0.715324	#DIV/0!
Measure	2021-03-27 13:13:04	13:13:04	23.2579	95.4409	1.39229	0.518125	0.527166	0.114002	0.115079	0.0739423	1.01968	1.76809	20.6529	20.8482	-0.0978251	1.43658	0.709796	470.193	6.57935	30.0944	31.2882	0.89398	4.66848	#DIV/0!	0.709796	#DIV/0!
Measure	2021-03-27 13:14:04	13:14:04	23.2736	95.4446	1.39232	0.518221	0.526285	0.113805	0.114881	0.0737437	1.01695	1.76806	20.6523	20.8476	-0.0984057	1.44746	0.702577	472.858	6.61664	30.0877	31.2289	0.892558	4.67189	#DIV/0!	0.702577	#DIV/0!
Measure	2021-03-27 13:18:08	13:18:08	23.1952	95.443	1.39196	0.516539	0.530371	0.114703	0.115783	0.0745937	1.02847	1.76813	20.6536	20.848	-0.09801	1.43714	0.715633	471.097	6.59199	30.0944	31.0707	0.88838	4.50278	#DIV/0!	0.715633	#DIV/0!
Measure	2021-03-27 13:19:08	13:19:08	23.2644	95.442	1.39213	0.518046	0.52628	0.113796	0.114865	0.0736756	1.01595	1.76826	20.6551	20.8492	-0.0968231	1.41999	0.715462	465.455	6.51305	30.0879	31.1829	0.887875	4.48041	#DIV/0!	0.715462	#DIV/0!
Measure	2021-03-27 13:20:08	13:20:08	23.2609	95.4413	1.39222	0.516787	0.522855	0.113034	0.114095	0.0729058	1.00541	1.76835	20.6559	20.8497	-0.0962492	1.4129	0.711592	462.66	6.47393	30.0946	31.0333	0.887311	4.46571	#DIV/0!	0.711592	#DIV/0!
Measure	2021-03-27 13:21:08	13:21:08	23.1925	95.4439	1.39163	0.517464	0.516655	0.111658	0.112706	0.0715166	0.985826	1.76848	20.6572	20.8511	-0.0948677	1.39328	0.707558	455.753	6.3773	30.0874	31.0579	0.887831	4.4692	#DIV/0!	0.707558	#DIV/0!
Measure	2021-03-27 13:22:08	13:22:08	23.1918	95.4494	1.39184	0.517999	0.511709	0.110557	0.111595	0.0704057	0.970651	1.76861	20.6581	20.852	-0.0939745	1.38196	0.702371	451.437	6.31689	30.0907	31.1748	0.887496	4.46771	#DIV/0!	0.702371	#DIV/0!
Measure	2021-03-27 13:23:08	13:23:08	23.2153	95.4523	1.39239	0.519148	0.516934	0.111718	0.112766	0.0715767	0.98717	1.76823	20.654	20.8478	-0.0982418	1.4527	0.67954	471.699	6.60042	30.0894	31.1814	0.887648	4.46537	#DIV/0!	0.67954	#DIV/0!
Measure	2021-03-27 13:24:08	13:24:08	23.1818	95.4476	1.39218	0.518487	0.53676	0.116117	0.117205	0.0760158	1.04826	1.76787	20.6498	20.8433	-0.102704	1.51414	0.692315	493.307	6.90277	30.0865	31.0283	0.884541	4.44478	#DIV/0!	0.692315	#DIV/0!
Measure	2021-03-27 13:25:08	13:25:08	23.1684	95.4521	1.39214	0.517527	0.541165	0.117091	0.118183	0.076994	1.06177	1.76796	20.6503	20.8429	-0.103077	1.51708	0.699879	495.25	6.92997	30.0954	30.969	0.881068	4.38548	#DIV/0!	0.699879	#DIV/0!
Measure	2021-03-27 13:26:08	13:26:08	23.1564	95.4462	1.39225	0.515219	0.541096	0.117074	0.118168	0.0769784	1.06162	1.76791	20.6495	20.8423	-0.103731	1.52866	0.694478	498.323	6.97297	30.0768	31.1115	0.88441	4.40216	#DIV/0!	0.694478	#DIV/0!
Measure	2021-03-27 13:27:08	13:27:08	23.2481	95.4411	1.39177	0.514111	0.539998	0.116844	0.117937	0.0767477	1.05808	1.76795	20.6523	20.8454	-0.100576	1.47391	0.717875	483.432	6.76459	30.0829	31.1276	0.884226	4.42212	#DIV/0!	0.717875	#DIV/0!
Measure	2021-03-27 13:28:08	13:28:08	23.2095	95.4443	1.39224	0.515799	0.53059	0.114757	0.11583	0.0746411	1.02939	1.76818	20.655	20.8482	-0.0977893	1.43349	0.718099	470.204	6.57949	30.0904	30.9587	0.884309	4.42234	#DIV/0!	0.718099	#DIV/0!
Measure	2021-03-27 13:29:08	13:29:08	23.2186	95.4381	1.39137	0.51758	0.526349	0.113817	0.114882	0.0736928	1.01567	1.7683	20.6566	20.8499	-0.0961009	1.40661	0.722072	461.864	6.4628	30.0859	31.043	0.884651	4.43048	#DIV/0!	0.722072	#DIV/0!
Measure	2021-03-27 13:33:12	13:33:12	23.2182	95.4442	1.39096	0.51725	0.507569	0.109654	0.110668	0.0695114	0.957842	1.76878	20.6614	20.8525	-0.0935056	1.37637	0.695918	448.848	6.28067	30.0934	30.6669	0.874261	4.07365	#DIV/0!	0.695918	#DIV/0!
Measure	2021-03-27 13:34:12	13:34:12	23.2017	95.4415	1.39191	0.520182	0.500623	0.10811	0.109109	0.0679533	0.937013	1.76898	20.6633	20.8544	-0.0916101	1.34994	0.694116	440.019	6.15713	30.0878	30.6789	0.874735	4.07966	#DIV/0!	0.694116	#DIV/0!
Measure	2021-03-27 13:35:12	13:35:12	23.2255	95.4515	1.39166	0.51909	0.497203	0.107344	0.108336	0.0671801	0.92618	1.76909	20.6632	20.8542	-0.0917747	1.3554	0.683326	440.545	6.16448	30.0944	30.6983	0.874416	4.07286	#DIV/0!	0.683326	#DIV/0!
Measure	2021-03-27 13:36:12	13:36:12	23.1801	95.4499	1.39146	0.516246	0.49703	0.107308	0.1083	0.0671438	0.925545	1.76906	20.6633	20.8544	-0.0915886	1.35209	0.684531	439.608	6.15137	30.0669	30.6459	0.874183	4.07613	#DIV/0!	0.684531	#DIV/0!
Measure	2021-03-27 13:37:12	13:37:12	23.1711	95.446	1.39231	0.515911	0.495393	0.106946	0.107934	0.0667783	0.92109	1.76931	20.6666	20.8576	-0.0884161	1.29888	0.709139	425.053	5.9477	30.0731	30.6758	0.872637	4.07231	#DIV/0!	0.709139	#DIV/0!
Measure	2021-03-27 13:38:12	13:38:12	23.1679	95.4481	1.3924	0.51746	0.485404	0.104724	0.105689	0.0645328	0.890184	1.76959	20.6686	20.8591	-0.0868506	1.27988	0.695519	417.339	5.83977	30.0814	30.6336	0.870967	4.04054	#DIV/0!	0.695519	#DIV/0!
Measure	2021-03-27 13:39:12	13:39:12	23.1475	95.4451	1.39209	0.517045	0.477518	0.102985	0.103933	0.0627766	0.865788	1.76965	20.6716	20.8618	-0.0841821	1.23948	0.698506	404.483	5.65988	30.0562	30.5876	0.86949	4.0147	#DIV/0!	0.698506	#DIV/0!
Measure	2021-03-27 13:40:12	13:40:12	23.1349	95.4473	1.3927	0.514898	0.47701	0.102869	0.103813	0.0626573	0.864525	1.76966	20.6709	20.8608	-0.0852417	1.25898	0.686686	409.569	5.73104	30.0515	30.5661	0.867806	3.9942	#DIV/0!	0.686686	#DIV/0!
Measure	2021-03-27 13:41:12	13:41:12	23.1108	95.4499	1.39217	0.517495	0.472716	0.101916	0.102851	0.0616948	0.850924	1.76969	20.6714	20.861	-0.0850132	1.25805	0.676384	408.154	5.71124	30.0753	30.5412	0.86644	3.97313	#DIV/0!	0.676384	#DIV/0!
Measure	2021-03-27 13:42:12	13:42:12	23.1126	95.4424	1.39241	0.516648	0.475758	0.102588	0.103527	0.0623712	0.86041	1.76968	20.6706	20.8599	-0.0861368	1.27542	0.674608	413.595	5.78738	30.066	30.6004	0.866856	3.95581	#DIV/0!	0.674608	#DIV/0!
Measure	2021-03-27 13:43:12	13:43:12	23.1062	95.4509	1.39193	0.514977	0.484816	0.1046	0.105558	0.0644014	0.888118	1.76948	20.6686	20.8578	-0.0881495	1.30268	0.681762	423.234	5.92226	30.0547	30.5332	0.865047	3.95505	#DIV/0!	0.681762	#DIV/0!
Measure	2021-03-27 13:44:12	13:44:12	23.103	95.4398	1.39224	0.517987	0.488823	0.105492	0.106455	0.0652991	0.900722	1.7694	20.6682	20.857	-0.0889856	1.31431	0.685319	427.414	5.98075	30.0535	30.4828	0.863285	3.92298	#DIV/0!	0.685319	#DIV/0!
Measure	2021-03-27 13:48:16	13:48:16	23.1126	95.4344	1.39219	0.518013	0.504563	0.108984	0.109975	0.0686768	0.947326	1.76911	20.6661	20.854	-0.0920327	1.35514	0.69906	442.291	6.18891	30.0335	30.3117	0.859176	4.14707	#DIV/0!	0.69906	#DIV/0!
Measure	2021-03-27 13:49:16	13:49:16	23.1236	95.4425	1.39159	0.518944	0.516963	0.111738	0.112755	0.0714572	0.985246	1.76875	20.6623	20.8504	-0.0955843	1.40635	0.700571	459.185	6.42531	30.0334	30.3988	0.861241	4.15874	#DIV/0!	0.700571	#DIV/0!
Measure	2021-03-27 13:50:16	13:50:16	23.1213	95.4374	1.39206	0.517627	0.524237	0.113353	0.114383	0.0730852	1.00805	1.76863	20.6612	20.8489	-0.0970698	1.42681	0.706508	466.593	6.52897	30.039	30.278	0.858389	4.13999	#DIV/0!	0.706508	#DIV/0!
Measure	2021-03-27 13:51:16	13:51:16	23.1211	95.4558	1.39295	0.518695	0.527803	0.11414	0.115176	0.0738781	1.01966	1.76866	20.6607	20.8482	-0.0977987	1.43757	0.709291	470.455	6.58302	30.0439	30.3112	0.85921	4.126	#DIV/0!	0.709291	#DIV/0!
Measure	2021-03-27 13:52:16	13:52:16	23.1535	95.4522	1.39202	0.520173	0.532345	0.115144	0.116189	0.0748911	1.03295	1.76858	20.6591	20.8466	-0.0993918	1.46071	0.707154	477.76	6.68524	30.0379	30.2871	0.858515	4.12096	#DIV/0!	0.707154	#DIV/0!
Measure	2021-03-27 13:53:16	13:53:16	23.2207	95.445	1.39166	0.520045	0.547003	0.118399	0.119476	0.0781778	1.07797	1.7681	20.6539	20.8417	-0.104281	1.53359	0.702907	501.039	7.01098	30.0354	30.3464	0.86188	4.14841	#DIV/0!	0.702907	#DIV/0!
Measure	2021-03-27 13:54:16	13:54:16	23.2235	95.4486	1.39126	0.518695	0.55563	0.120311	0.121407	0.0801094	1.1043	1.76812	20.6538	20.8419	-0.104057	1.52216	0.72548	500.252	6.99995	30.0282	30.2116	0.861544	4.16859	#DIV/0!	0.72548	#DIV/0!
Measure	2021-03-27 13:55:16	13:55:16	23.2262	95.4498	1.39156	0.51951	0.550944	0.119267	0.120354	0.0790559	1.09001	1.76837	20.6559	20.8442	-0.101827	1.48742	0.732817	489.773	6.85332	30.0335	30.2013	0.861393	4.17371	#DIV/0!	0.732817	#DIV/0!
Measure	2021-03-27 13:56:16	13:56:16	23.1842	95.4541	1.39163	0.519605	0.53485	0.11569	0.116741	0.075443	1.04027	1.76882	20.6601	20.8478	-0.0982039	1.43755	0.723645	472.218	6.60769	30.0146	30.0945	0.85849	4.13277	#DIV/0!	0.723645	#DIV/0!
Measure	2021-03-27 13:57:16	13:57:16	23.1796	95.4514	1.3921	0.516281	0.526686	0.113887	0.114919	0.0736211	1.01552	1.76895	20.6632	20.8504	-0.0956178	1.39959	0.725582	459.981	6.43646	30.0309	30.0309	0.854504	4.10374	#DIV/0!	0.725582	#DIV/0!
Measure	2021-03-27 13:58:16	13:58:16	23.1863	95.453	1.39146	0.516252	0.520271	0.112454	0.11347	0.0721726	0.995101	1.7692	20.6644	20.8511	-0.0949053	1.39185	0.714947	456.169	6.38311	30.034	30.0263	0.854137	4.06519	#DIV/0!	0.714947	#DIV/0!
Measure	2021-03-27 13:59:16	13:59:16	23.1879	95.4449	1.39161	0.51891	0.516505	0.111628	0.112634	0.0713362	0.983684	1.76914	20.6653	20.8516	-0.0944112	1.38646	0.709492	453.754	6.34931	30.0268	29.9379	0.851964	4.03971	#DIV/0!	0.709492	#DIV/0!
Measure	2021-03-27 14:03:20	14:03:20	23.122	95.4501	1.39156	0.518057	0.539485	0.116722	0.11777	0.0763081	1.05225	1.76897	20.6611	20.8467	-0.0993441	1.45435	0.723521	477.721	6.68469	30.0292	29.9202	0.848552	4.19052	#DIV/0!	0.723521	#DIV/0!
Measure	2021-03-27 14:04:20	14:04:20	23.1137	95.4583	1.39199	0.515941	0.531615	0.114973	0.116004	0.0745413	1.02821	1.7691	20.6619	20.8472	-0.0987722	1.4513	0.708475	474.847	6.64447	30.0265	29.8961	0.847479	4.17502	#DIV/0!	0.708475	#DIV/0!
Measure	2021-03-27 14:05:20	14:05:20	23.1108	95.4539	1.39159	0.514323	0.531402	0.114929	0.115956	0.0744934	1.02729	1.76919	20.6636	20.8482	-0.0977572	1.4334	0.716686	469.998	6.57662	30.0344	29.8234	0.844997	4.12839	#DIV/0!	0.716686	#DIV/0!
Measure	2021-03-27 14:06:20	14:06:20	23.1151	95.4439	1.3914	0.516876	0.524206	0.113335	0.114348	0.0728854	1.00498	1.76928	20.6654	20.85	-0.0960449	1.4092	0.713154	461.639	6.45965	30.0223	29.8345	0.845157	4.12413	#DIV/0!	0.713154	#DIV/0!
Measure	2021-03-27 14:07:20	14:07:20	23.1027	95.4383	1.39143	0.517323	0.521466	0.112739	0.113746	0.0722838	0.996712	1.76922	20.6668	20.8514	-0.0945934	1.38611	0.719072	454.777	6.36364	30.0241	29.8095	0.844673	4.12401	#DIV/0!	0.719072	#DIV/0!
Measure	2021-03-27 14:08:20	14:08:20	23.0809	95.4436	1.39189	0.518239	0.527439	0.114056	0.115077	0.0736149	1.01535	1.76884	20.6609	20.8458	-0.100203	1.47958	0.686245	481.277	6.73445	30.0328	30.2108	0.855404	4.14957	#DIV/0!	0.686245	#DIV/0!
Measure	2021-03-27 14:09:20	14:09:20	22.9852	95.4492	1.39245	0.517731	0.543874	0.117708	0.118782	0.0773198	1.06672	1.76824	20.6547	20.8431	-0.102864	1.51282	0.705122	494.538	6.92001	30.0263	30.6438	0.866521	4.38803	#DIV/0!	0.705122	#DIV/0!
Measure	2021-03-27 14:10:20	14:10:20	22.9558	95.4483	1.39184	0.516697	0.57092	0.123707	0.124842	0.0833795	1.14975	1.76748	20.6454	20.8348	-0.11119	1.63519	0.703133	534.263	7.47587	30.0336	30.777	0.865265	4.45896	#DIV/0!	0.703133	#DIV/0!
Measure	2021-03-27 14:11:20	14:11:20	23.0261	95.4497	1.39098	0.517524	0.608596	0.132062	0.133266	0.0918035	1.26521	1.76667	20.6351	20.8232	-0.12282	1.80632	0.700436	589.758	8.25241	30.0316	30.7752	0.863676	4.37549	#DIV/0!	0.700436	#DIV/0!
Measure	2021-03-27 14:12:20	14:12:20	23.1475	95.4524	1.39219	0.520092	0.644464	0.140024	0.141304	0.0998416	1.37717	1.76588	20.6265	20.815	-0.130994	1.92109	0.716866	629.94	8.81466	30.0303	30.7494	0.866628	4.41201	#DIV/0!	0.716866	#DIV/0!
Measure	2021-03-27 14:13:20	14:13:20	23.2196	95.4551	1.39202	0.51882	0.670816	0.145866	0.147212	0.10575	1.45838	1.76545	20.6206	20.8109	-0.135093	1.97061	0.740067	650.1	9.09676	30.035	30.7927	0.874241	4.53383	#DIV/0!	0.740067	#DIV/0!
Measure	2021-03-27 14:14:20	14:14:20	23.2611	95.4531	1.39184	0.518953	0.660865	0.143658	0.144985	0.103523	1.42748	1.76571	20.6237	20.8142	-0.131848	1.92188	0.742751	634.468	8.87803	30.031	30.705	0.875551	4.5412	#DIV/0!	0.742751	#DIV/0!
Measure	2021-03-27 14:18:24	14:18:24	23.2432	95.4538	1.39253	0.517297	0.673628	0.146492	0.147865	0.106661	1.47134	1.7657	20.6234	20.8166	-0.129438	1.86904	0.787217	624.152	8.73367	30.0301	30.7547	0.881891	4.8346	#DIV/0!	0.787217	#DIV/0!
Measure	2021-03-27 14:19:24	14:19:24	23.1794	95.4531	1.39288	0.519202	0.672861	0.146323	0.147682	0.106479	1.4693	1.76574	20.6239	20.8156	-0.130441	1.88783	0.778302	628.983	8.80127	30.0255	30.6551	0.875377	4.72896	#DIV/0!	0.778302	#DIV/0!
Measure	2021-03-27 14:20:24	14:20:24	23.1948	95.446	1.39255	0.516379	0.682549	0.148467	0.149848	0.108644	1.49879	1.76538	20.6189	20.8107	-0.135296	1.96419	0.76306	651.856	9.12134	30.0331	31.1275	0.88545	4.74068	#DIV/0!	0.76306	#DIV/0!
Measure	2021-03-27 14:21:24	14:21:24	23.2572	95.4514	1.39222	0.519566	0.696387	0.151543	0.152977	0.111774	1.54138	1.76505	20.6159	20.811	-0.134975	1.94635	0.791933	650.759	9.10599	30.0261	31.6158	0.900176	4.96662	#DIV/0!	0.791933	#DIV/0!
Measure	2021-03-27 14:22:24	14:22:24	23.2441	95.4502	1.39231	0.516219	0.689973	0.150114	0.15154	0.110336	1.52162	1.76542	20.6195	20.8153	-0.130716	1.87735	0.810514	630.683	8.82505	30.0319	31.3061	0.894724	5.01023	#DIV/0!	0.810514	#DIV/0!
Measure	2021-03-27 14:23:24	14:23:24	23.2402	95.4483	1.39196	0.515973	0.68775	0.149621	0.151039	0.109835	1.51436	1.76534	20.6186	20.814	-0.132044	1.90194	0.79622	636.607	8.90796	30.0321	31.4071	0.896903	4.98019	#DIV/0!	0.79622	#DIV/0!
Measure	2021-03-27 14:24:24	14:24:24	23.2407	95.4457	1.39248	0.518005	0.690451	0.150226	0.151654	0.11045	1.52337	1.76529	20.6187	20.8147	-0.131287	1.88712	0.807244	633.434	8.86355	30.0261	31.4156	0.896934	5.02242	#DIV/0!	0.807244	#DIV/0!
Measure	2021-03-27 14:25:24	14:25:24	23.2136	95.4506	1.39143	0.517476	0.676935	0.147228	0.14861	0.107406	1.48046	1.76606	20.6278	20.8215	-0.124523	1.77908	0.832148	600.97	8.40929	30.0347	30.9061	0.88241	4.85764	#DIV/0!	0.832148	#DIV/0!
Measure	2021-03-27 14:26:24	14:26:24	23.1916	95.4499	1.39164	0.518765	0.647246	0.140636	0.141944	0.100741	1.38891	1.76683	20.6363	20.8282	-0.117787	1.68637	0.823607	568.417	7.95378	30.0173	30.7908	0.877682	4.73653	#DIV/0!	0.823607	#DIV/0!
Measure	2021-03-27 14:27:24	14:27:24	23.1445	95.4517	1.39226	0.516668	0.624762	0.135647	0.136904	0.0957006	1.32005	1.76737	20.6426	20.8339	-0.112145	1.60714	0.821364	541.403	7.57577	30.0325	30.7012	0.873966	4.69172	#DIV/0!	0.821364	#DIV/0!
Measure	2021-03-27 14:28:24	14:28:24	23.1165	95.457	1.39193	0.519527	0.602352	0.130672	0.131876	0.0906729	1.25047	1.76803	20.6498	20.8401	-0.105874	1.51582	0.82495	511.104	7.15181	30.0316	30.6432	0.869838	4.62291	#DIV/0!	0.82495	#DIV/0!
Measure	2021-03-27 14:29:24	14:29:24	23.0977	95.4525	1.39223	0.519696	0.583279	0.12644	0.127599	0.086396	1.19179	1.76848	20.655	20.8444	-0.101565	1.45664	0.818176	490.303	6.86075	30.0269	30.5407	0.865465	4.5661	#DIV/0!	0.818176	#DIV/0!
Measure	2021-03-27 14:33:28	14:33:28	23.058	95.4541	1.39218	0.51791	0.588339	0.127573	0.128728	0.0875626	1.20794	1.76809	20.6512	20.8382	-0.107823	1.56172	0.773468	519.684	7.27187	30.0344	30.2916	0.855337	4.43906	#DIV/0!	0.773468	#DIV/0!
Measure	2021-03-27 14:34:28	14:34:28	23.0423	95.46	1.39212	0.51807	0.589867	0.127908	0.129064	0.0878981	1.21255	1.7682	20.6517	20.8384	-0.107634	1.55716	0.778692	518.864	7.26039	30.0295	30.2777	0.85498	4.4166	#DIV/0!	0.778692	#DIV/0!
Measure	2021-03-27 14:35:28	14:35:28	23.0419	95.4659	1.39165	0.517194	0.586034	0.127049	0.128196	0.087031	1.20019	1.76849	20.6538	20.8404	-0.105602	1.52436	0.787344	509.066	7.12329	30.035	30.2988	0.854769	4.40942	#DIV/0!	0.787344	#DIV/0!
Measure	2021-03-27 14:36:28	14:36:28	23.075	95.4656	1.39192	0.51937	0.580431	0.12581	0.126946	0.0857803	1.18316	1.76842	20.6536	20.8401	-0.105916	1.5347	0.770938	510.36	7.14139	30.0165	30.3978	0.857539	4.40651	#DIV/0!	0.770938	#DIV/0!
Measure	2021-03-27 14:37:28	14:37:28	23.0734	95.462	1.39259	0.518788	0.595451	0.129139	0.130312	0.0891463	1.23013	1.76817	20.6503	20.8377	-0.108253	1.56386	0.786599	522.159	7.3065	30.0313	30.3379	0.857562	4.4737	#DIV/0!	0.786599	#DIV/0!
Measure	2021-03-27 14:38:28	14:38:28	23.17	95.4659	1.39192	0.515774	0.611358	0.132668	0.133876	0.0927103	1.27867	1.7677	20.6446	20.8326	-0.113442	1.64058	0.779398	546.76	7.65074	30.0255	30.6194	0.865433	4.50657	#DIV/0!	0.779398	#DIV/0!
Measure	2021-03-27 14:39:28	14:39:28	23.2244	95.4564	1.39283	0.518826	0.608699	0.132076	0.13328	0.0921146	1.2713	1.7682	20.6502	20.8385	-0.107528	1.54055	0.825227	519.479	7.269	30.0253	30.2201	0.859149	4.52917	#DIV/0!	0.825227	#DIV/0!
Measure	2021-03-27 14:40:28	14:40:28	23.2296	95.4559	1.39237	0.516386	0.59297	0.128589	0.129752	0.0885867	1.22227	1.7684	20.653	20.8397	-0.106254	1.53083	0.798441	512.683	7.1739	30.0338	29.9638	0.854666	4.42382	#DIV/0!	0.798441	#DIV/0!
Measure	2021-03-27 14:41:28	14:41:28	23.2246	95.4686	1.39215	0.516089	0.585909	0.127023	0.128168	0.0870025	1.20025	1.76853	20.6546	20.8408	-0.105208	1.51815	0.790602	507.416	7.1002	30.0258	29.8574	0.851902	4.38497	#DIV/0!	0.790602	#DIV/0!
Measure	2021-03-27 14:42:28	14:42:28	23.2448	95.4662	1.39208	0.517845	0.579531	0.12561	0.126741	0.0855752	1.18053	1.76873	20.6573	20.8432	-0.10277	1.48077	0.79724	495.767	6.93719	30.0332	29.8264	0.85076	4.36362	#DIV/0!	0.79724	#DIV/0!
Measure	2021-03-27 14:43:28	14:43:28	23.2313	95.4659	1.3922	0.518232	0.571395	0.123797	0.124906	0.0837411	1.15538	1.76914	20.6608	20.846	-0.100044	1.44009	0.802296	482.771	6.75535	30.0273	29.629	0.846158	4.31022	#DIV/0!	0.802296	#DIV/0!
Measure	2021-03-27 14:44:28	14:44:28	23.2193	95.4561	1.3922	0.516287	0.562114	0.121745	0.122833	0.0816675	1.12679	1.76927	20.6635	20.8482	-0.0978121	1.40873	0.799859	471.965	6.60414	30.0267	29.6222	0.845274	4.27766	#DIV/0!	0.799859	#DIV/0!
Measure	2021-03-27 14:48:32	14:48:32	23.2007	95.4639	1.39198	0.520151	0.536257	0.116015	0.117043	0.0757472	1.045	1.76967	20.6691	20.8522	-0.0937611	1.35957	0.768626	451.849	6.32267	30.0321	29.4385	0.838381	4.42307	#DIV/0!	0.768626	#DIV/0!
Measure	2021-03-27 14:49:32	14:49:32	23.2053	95.4722	1.39196	0.518056	0.547502	0.118504	0.119554	0.0782583	1.07962	1.76947	20.6658	20.8489	-0.0970638	1.40801	0.766773	467.724	6.5448	30.0279	29.4459	0.838696	4.42751	#DIV/0!	0.766773	#DIV/0!
Measure	2021-03-27 14:50:32	14:50:32	23.2262	95.4715	1.39179	0.517435	0.545408	0.118039	0.119085	0.077789	1.07302	1.76962	20.6674	20.8505	-0.0955137	1.3825	0.776148	460.363	6.4418	30.0348	29.4219	0.838246	4.41777	#DIV/0!	0.776148	#DIV/0!
Measure	2021-03-27 14:51:32	14:51:32	23.2253	95.4634	1.39186	0.51876	0.537718	0.116334	0.117365	0.0760692	1.04935	1.76978	20.6695	20.8527	-0.0933192	1.35055	0.77698	449.822	6.2943	30.0269	29.4002	0.838684	4.42476	#DIV/0!	0.77698	#DIV/0!
Measure	2021-03-27 14:52:32	14:52:32	23.232	95.4696	1.3923	0.519154	0.531205	0.114887	0.115904	0.0746084	1.02954	1.77	20.6718	20.8547	-0.0912617	1.32042	0.779707	440.094	6.15818	30.0271	29.3013	0.835815	4.41174	#DIV/0!	0.779707	#DIV/0!
Measure	2021-03-27 14:53:32	14:53:32	23.2358	95.4823	1.39225	0.517059	0.530072	0.114623	0.115636	0.07434	1.0258	1.77001	20.6697	20.8523	-0.0937483	1.36479	0.751617	451.592	6.31907	30.0282	29.3643	0.837949	4.38685	#DIV/0!	0.751617	#DIV/0!
Measure	2021-03-27 14:54:32	14:54:32	23.2613	95.4645	1.39191	0.519364	0.554445	0.120042	0.121109	0.0798127	1.10098	1.76905	20.6604	20.844	-0.102044	1.48916	0.739327	491.176	6.87296	30.0249	29.6894	0.847425	4.45825	#DIV/0!	0.739327	#DIV/0!
Measure	2021-03-27 14:55:32	14:55:32	23.102	95.4658	1.39241	0.518658	0.596867	0.129455	0.130623	0.0893266	1.23254	1.76835	20.6524	20.8386	-0.107373	1.54773	0.796358	518.067	7.24923	30.032	29.9335	0.855707	4.64332	#DIV/0!	0.796358	#DIV/0!
Measure	2021-03-27 14:56:32	14:56:32	23.148	95.4627	1.39212	0.518385	0.635766	0.138088	0.139345	0.0980494	1.35249	1.76701	20.637	20.8248	-0.121168	1.75615	0.770146	583.881	8.17016	30.0154	30.5153	0.863988	4.75485	#DIV/0!	0.770146	#DIV/0!
Measure	2021-03-27 14:57:32	14:57:32	23.2157	95.4721	1.39278	0.517663	0.692789	0.150743	0.152109	0.110813	1.52937	1.76604	20.626	20.8129	-0.133083	1.9184	0.797209	642.281	8.98735	30.0229	30.0354	0.852764	4.70164	#DIV/0!	0.797209	#DIV/0!
Measure	2021-03-27 14:58:32	14:58:32	23.2606	95.4699	1.39215	0.516823	0.686858	0.149421	0.150763	0.109467	1.51022	1.76627	20.6279	20.8131	-0.132883	1.91913	0.786928	640.832	8.96707	30.0306	29.7416	0.84788	4.5867	#DIV/0!	0.786928	#DIV/0!
Measure	2021-03-27 14:59:32	14:59:32	23.2611	95.4799	1.39198	0.516593	0.673339	0.146415	0.147724	0.106428	1.46818	1.76688	20.6341	20.8185	-0.127493	1.836	0.799662	615.08	8.60673	30.0317	29.5688	0.845246	4.52828	#DIV/0!	0.799662	#DIV/0!

## Sheet: Panel C
BW			food intake			TNFa			IL-6			liver			Irf7
veh	mtRNA		veh	mtRNA		veh	mtRNA		veh	mtRNA		veh	mtRNA		veh	mtRNA	veh	mtRNA
28.9	25.3		0.098	0.077		93.4508	157.148		89.6409	89.0884		4.18	4		0.907946	1.00971	1.18141	0.598764
29.9	23.1		0.081	0.095		71.3485	80.0417		23.895	60.3591		5.47	5.05		0.691609	1.73651	1.12769	1.01321
28.4	23.2		0.088	0.078		114.133	159.125		111.188	175.829		5.16	4.49		1.46037	2.23331	0.781328	0.67669
30.2	26		0.088	0.102		86.2727	79.4432		34.3923	88.5359		3.6	3.97		0.85342	2.27445	1.00167	2.20529
28.88	25.84		0.097	0.07		101.992	79.6402		154.282	48.7569		4	3.84		1.27778	1.16494	0.95907	0.861969
24.31	24.12		0.08	0.09		160.724	83.9318		127.21	49.3094		5.07	4.47		1.10394	0.691152	0.73026	0.966492
25.96	25.82		0.088	0.08		97.5076	105.36		159.807	96.2707		4.2	4.1
26.96	24.92		0.088	0.1		75.1932	98.2424		100.138	103.453		4.51	4.07
Unpaired t test			Unpaired t test			Unpaired t test			Unpaired t test			Unpaired t test
P value	0.002		P value	0.6816		P value	0.7396		P value	0.635		P value	0.3244
P value summary	**		P value summary	ns		P value summary	ns		P value summary	ns		P value summary	ns
Are means signif. different? (P < 0.05)	Yes		Are means signif. different? (P < 0.05)	No		Are means signif. different? (P < 0.05)	No		Are means signif. different? (P < 0.05)	No		Are means signif. different? (P < 0.05)	No
One- or two-tailed P value?	Two-tailed		One- or two-tailed P value?	Two-tailed		One- or two-tailed P value?	Two-tailed		One- or two-tailed P value?	Two-tailed		One- or two-tailed P value?	Two-tailed
t, df	t=3.788 df=14		t, df	t=0.4190 df=14		t, df	t=0.3391 df=14		t, df	t=0.4852 df=14		t, df	t=1.021 df=14
Indirect calorimetry files are available in Figshare.
Hoang, Anh Cuong; Sasi-Szabó, László; Pál, Tibor; Szabó, Tamás; Diedrich, Victoria; Herwig, Annika; et al. (2022):
Mitochondrial RNA stimulates beige adipocyte development.
Dataset.
https://doi.org/10.6084/m9.figshare.21202400
