# Supplementary material for: Mitochondrial RNA stimulates beige adipocyte development in young mice
Source: Nat Metab. 2022 Nov 28;4(12):1684–96. doi: 10.1038/s42255-022-00683-w (PMC9771821; doi:10.1038/s42255-022-00683-w)
Supplement: Source Data Extended Data Fig. 8 — Source data for graphs/statistics and histology images. [file 42255_2022_683_MOESM16_ESM.xlsx]

## Sheet: Panel A-C
	Image files are available via Figshare			DOI: 10.6084/m9.figshare.21202400
A
B
C
	Image files and associated metadata are available in Figshare:
	Hoang, Anh Cuong; Sasi-Szabó, László; Pál, Tibor; Szabó, Tamás; Diedrich, Victoria; Herwig, Annika; et al. (2022):
	Mitochondrial RNA stimulates beige adipocyte development.
	Dataset.
	https://doi.org/10.6084/m9.figshare.21202400
	Replicate experiments are shared upon request.
	FACS data are available for secondary analysis in FlowRepository:
	#FR-FCM-Z236,
	#FR-FCM-Z2R6,
	#FR-FCM-ZYPU,
	#FR-FCM-ZYUU,
	#FR-FCM-Z5QA

## Sheet: Panel D
Effectivity of Irf3 downregaulation by siRNA technology
Vehicle	siRNA
0.87	0.3
1.02	0.28
1.05	0.31
Column A	Vehicle
vs	vs
Column B	siRNA
Unpaired t test
P value	0.0003
P value summary	***
Are means signif. different? (P < 0.05)	Yes
One- or two-tailed P value?	Two-tailed
t, df	t=12.12 df=4

## Sheet: Panel E
FACS data are available for secondary analysis in FlowRepository:
#FR-FCM-Z236,
#FR-FCM-Z2R6,
#FR-FCM-ZYPU,
#FR-FCM-ZYUU,
#FR-FCM-Z5QA
